# Supplementary material for: Cellular hierarchy framework based on single-cell and bulk RNA sequencing reveals fatty acid metabolic biomarker MYDGF as a therapeutic target for ccRCC
Source: Front Immunol. 2025 Jun 5;16:1615601. doi: 10.3389/fimmu.2025.1615601 (PMC12176760; doi:10.3389/fimmu.2025.1615601)
Supplement: Supplementary file 2 [file Table2.xlsx]

## Sheet: Table S1
Table S1: Details of data sources
Accession number	Platform	Data type	Number of ccRCC samples	Number of normal samples	Database	Dataset URL
GSE207493	GPL24676	scRNA-seq	19	/	Gene Expression Omnibus	https://www.ncbi.nlm.nih.gov/geo/
GSE175540	GPL24676	stRNA-seq	24	/	Gene Expression Omnibus	https://www.ncbi.nlm.nih.gov/geo/
TCGA-KIRC	TCGA database	Bulk RNA-seq	526	72	The Cancer Genome Atlas	https://portal.gdc.cancer.gov/

## Sheet: Table S2
Table S2: Fatty acid metabolism-related genes
ABCD1
ABCD2
ACAA2
ACAD9
ACADL
ACADM
ACADS
ACADVL
ACAT1
ACSL1
ACSL3
ACSL4
ACSL5
ACSL6
ACSM1
ACSM2A
ACSM2B
ACSM3
ACSM4
ACSS1
ACSS2
ACSS3
CPT1A
CPT1B
CPT2
CRAT
CROT
ECHS1
ETFA
ETFB
ETFDH
HADH
HADHA
HADHB
HSD17B10
PEX11G
PEX13
PEX14
SLC25A20
ACAT2
ACAA1
EHHADH
ACOX3
ACOX1
ACADSB
GCDH
ACSBG1
ACSBG2
CPT1C
ECI1
ECI2
CYP4A11
CYP4A22
ADH1A
ADH1B
ADH1C
ADH7
ADH4
ADH5
ADH6
ALDH2
ALDH3A2
ALDH1B1
ALDH7A1
ALDH9A1
ACACA
ACACB
ACLY
FASN
MCAT
OLAH
OXSM
MECR
PPT1
PPT2
ELOVL1
ELOVL2
ELOVL3
ELOVL4
ELOVL5
ELOVL6
ELOVL7
HSD17B12
HACD2
HACD1
HACD4
HACD3
TECR
ACOT4
ACOT2
ACOT1
ACOT7
ACOT8
MIX23
DECR1
ECH1
FABP1
FABP2
HIBCH
HMGCL
HSD17B11
IDH1
ME1
MGLL
MLYCD
PCBD1
RETSAT
S100A10
SUCLG1
VNN1
CA2
ALDH1A1
HSD17B4
CA4
PTS
MAOA
HAO2
HSD17B7
MCEE
AUH
HPGD
FH
HMGCS2
ALAD
GPD1
ACO2
CBR1
GRHPR
G0S2
MDH2
HSP90AA1
BCKDHB
UROS
YWHAH
LDHA
CRYZ
RDH16
INMT
UGDH
GSTZ1
IDH3B
MDH1
CD36
SDHD
HSDL2
HMGCS1
SDHC
CD1D
GPD2
ALDH3A1
SLC22A5
PDHB
TDO2
NBN
PSME1
PPARA
NCAPH2
BPHL
ODC1
CA6
DLD
HCCS
EPHX1
DLST
FMO1
AOC3
UROD
KMT5A
UBE2L6
MIF
SUCLG2
CPOX
SMS
CBR3
NTHL1
CIDEA
IDI1
AADAT
REEP6
HSPH1
APEX1
NSDHL
ADIPOR2
ENO3
IDH3G
LGALS1
METAP1
ALDOA
LTC4S
D2HGDH
ADSL
SUCLA2
SDHA
XIST
OSTC
GLUL
GABARAPL1
AQP7
CYP1A1
PRDX6
ERP29
H2AZ1
GAPDHS
DHCR24
GAD2
PTPRG
IL4I1
TP53INP2
PDHA1
RAP1GDS1
CEL
BLVRA
SERINC1
BMPR1B
RDH11
ENO2
ABCC1
ACAD10
ACAD11
ACBD4
ACBD5
ACBD6
ACBD7
ACOT11
ACOT12
ACOT13
ACOT6
ACOT9
ACOX2
ACOXL
ACSF2
ACSF3
ACSM6
AKR1C3
ALOX12
ALOX12B
ALOX15
ALOX15B
ALOX5
ALOX5AP
ALOXE3
AMACR
AWAT1
CBR4
CYP1A2
CYP1B1
CYP2C19
CYP2C8
CYP2C9
CYP2J2
CYP2U1
CYP4B1
CYP4F11
CYP4F2
CYP4F22
CYP4F3
CYP4F8
CYP8B1
DBI
DECR2
DPEP1
DPEP2
DPEP3
EPHX2
FAAH
FAAH2
FADS1
FADS2
GGT1
GGT5
GPX1
GPX2
GPX4
HACL1
HPGDS
HSD17B3
HSD17B8
HTD2
LTA4H
MAPKAPK2
MID1IP1
MMAA
MMUT
MORC2
NDUFAB1
NUDT19
NUDT7
PCCA
PCCB
PCTP
PECR
PHYH
PLA2G4A
PON1
PON2
PON3
PPARD
PRKAA2
PRKAB2
PRKAG2
PRXL2B
PTGDS
PTGES
PTGES2
PTGES3
PTGIS
PTGR1
PTGR2
PTGS1
PTGS2
RXRA
SCD
SCD5
SCP2
SLC25A1
SLC25A17
SLC27A2
SLC27A3
TBXAS1
TECRL
THEM4
THEM5
THRSP

## Sheet: Table S3
Table S3: Western blot antibody information
Antibody name	Manufacturer	Catalog Number	Dilution Ratio
FASN	Santa Cruz	sc-48357	1:1000
ACC1	Santa Cruz	sc-517267	1:1000
ACLY	Santa Cruz	sc-137104	1:1000
CPT1A	Abcam	ab128568	1:1000
PPAR-γ	Proteintech	66936-1-Ig	1:1000
MYDGF	Proteintech	11353-1-AP	1:1000
β-actin	Abcam	ab211926	1:1000

## Sheet: Table S4
Table S4: 606 DEGs between HFS malignant cells and LFS malignant cells
Gene	p_val	avg_log2FC	pct.1	pct.2	p_val_adj	difference
AURKAIP1	0	0.380193	0.986	0.324	0	0.662
RER1	0	0.280077	0.918	0.207	0	0.711
ACOT7	0	0.375332	0.676	0.059	0	0.617
PARK7	0	0.293655	0.99	0.396	0	0.594
ENO1	0	0.470894	1	0.798	0	0.202
SLC2A5	0	0.272816	0.634	0.087	0	0.547
AGTRAP	0	0.29154	0.825	0.132	0	0.693
AKR7A3	0	0.441129	0.626	0.055	0	0.571
AKR7A2	0	0.513142	0.924	0.179	0	0.745
RNF186	0	0.432844	0.493	0.075	0	0.418
CAMK2N1	0	0.38811	0.981	0.447	0	0.534
C1orf122	0	0.285017	0.762	0.108	0	0.654
ATP6V0B	0	0.31856	0.922	0.225	0	0.697
PRDX1	0	0.280737	0.998	0.537	0	0.461
AKR1A1	0	0.528015	0.961	0.247	0	0.714
TSPAN1	0	0.502588	0.818	0.33	0	0.488
UQCRH	0	0.279771	0.783	0.26	0	0.523
PDZK1IP1	0	0.905671	0.995	0.575	0	0.42
TMEM59	0	0.386155	0.991	0.439	0	0.552
MRPL37	0	0.30177	0.742	0.089	0	0.653
ANGPTL3	0	0.328047	0.385	0.072	0	0.313
ACADM	0	0.250932	0.87	0.165	0	0.705
LAMTOR5	0	0.362649	0.997	0.467	0	0.53
RHOC	0	0.328302	0.939	0.259	0	0.68
HAO2	0	0.255036	0.297	0.015	0	0.282
PHGDH	0	0.392155	0.585	0.05	0	0.535
PDZK1	0	0.497633	0.964	0.292	0	0.672
S100A13	0	0.321786	0.962	0.389	0	0.573
S100A1	0	0.615629	0.602	0.153	0	0.449
C1orf43	0	0.283985	0.932	0.242	0	0.69
PMVK	0	0.26232	0.873	0.174	0	0.699
LAMTOR2	0	0.293306	0.914	0.197	0	0.717
NAXE	0	0.278447	0.796	0.134	0	0.662
DUSP23	0	0.407248	0.933	0.294	0	0.639
TSTD1	0	0.311303	0.935	0.256	0	0.679
NDUFS2	0	0.27132	0.854	0.163	0	0.691
MGST3	0	0.588215	0.999	0.54	0	0.459
ALDH9A1	0	0.258941	0.746	0.103	0	0.643
MPC2	0	0.633712	0.994	0.36	0	0.634
FMO1	0	0.281202	0.533	0.035	0	0.498
PRDX6	0	0.446428	0.995	0.437	0	0.558
G0S2	0	0.29854	0.625	0.148	0	0.477
GUK1	0	0.385376	0.996	0.488	0	0.508
AGT	0	0.891839	0.78	0.12	0	0.66
SH3YL1	0	0.356585	0.888	0.248	0	0.64
ALKAL2	0	0.461301	0.558	0.099	0	0.459
ADI1	0	0.476502	0.957	0.263	0	0.694
RPS7	0	0.374794	1	0.881	0	0.119
PDIA6	0	0.293492	0.972	0.359	0	0.613
LAPTM4A	0	0.532045	0.997	0.496	0	0.501
SDC1	0	0.291234	0.652	0.098	0	0.554
TP53I3	0	0.331039	0.732	0.085	0	0.647
HADHB	0	0.323369	0.949	0.225	0	0.724
OST4	0	0.257592	0.995	0.496	0	0.499
KHK	0	1.17506	0.919	0.196	0	0.723
ATRAID	0	0.304433	0.971	0.307	0	0.664
GALNT14	0	0.284131	0.867	0.183	0	0.684
GALM	0	0.25989	0.7	0.085	0	0.615
COX7A2L	0	0.288554	0.931	0.237	0	0.694
HAAO	0	0.255957	0.753	0.103	0	0.65
SLC3A1	0	0.351004	0.945	0.367	0	0.578
EPCAM	0	0.265332	0.829	0.2	0	0.629
RTN4	0	0.288157	0.994	0.491	0	0.503
RPS27A	0	0.315159	1	0.909	0	0.091
MDH1	0	0.375366	0.944	0.212	0	0.732
ANXA4	0	0.336114	0.999	0.696	0	0.303
NAT8	0	1.23862	0.893	0.298	0	0.595
SUCLG1	0	0.433562	0.927	0.163	0	0.764
CAPG	0	0.280484	0.845	0.207	0	0.638
VAMP8	0	0.459086	0.995	0.392	0	0.603
RNF181	0	0.352502	0.981	0.315	0	0.666
COX5B	0	0.372481	1	0.613	0	0.387
CHCHD5	0	0.285754	0.83	0.14	0	0.69
DBI	0	0.452047	0.995	0.398	0	0.597
TMEM37	0	0.643739	0.964	0.27	0	0.694
MZT2B	0	0.353507	1	0.618	0	0.382
MZT2A	0	0.417	0.991	0.435	0	0.556
ACMSD	0	0.375922	0.735	0.081	0	0.654
ATP5MC3	0	0.562205	0.994	0.411	0	0.583
HSPE1	0	0.435381	0.998	0.573	0	0.425
NDUFB3	0	0.393987	0.922	0.192	0	0.73
SUMO1	0	0.306141	0.939	0.226	0	0.713
EEF1B2	0	0.578322	0.999	0.656	0	0.343
PNKD	0	0.304552	0.881	0.156	0	0.725
CYP27A1	0	0.266376	0.532	0.049	0	0.483
RAB17	0	0.372452	0.763	0.091	0	0.672
NDUFA10	0	0.316768	0.897	0.17	0	0.727
COPS9	0	0.315397	0.892	0.188	0	0.704
BRK1	0	0.263064	0.927	0.228	0	0.699
ACAA1	0	0.360254	0.792	0.095	0	0.697
HIGD1A	0	0.315327	0.509	0.063	0	0.446
NIT2	0	0.471666	0.922	0.185	0	0.737
NDUFB4	0	0.311139	0.986	0.382	0	0.604
HGD	0	0.254029	0.611	0.061	0	0.55
FAM162A	0	0.406779	0.944	0.277	0	0.667
MGLL	0	0.416088	0.952	0.261	0	0.691
RNF7	0	0.266661	0.918	0.233	0	0.685
SSR3	0	0.252456	0.919	0.269	0	0.65
NDUFB5	0	0.529264	0.928	0.192	0	0.736
AP2M1	0	0.295399	0.927	0.247	0	0.68
EHHADH	0	0.277579	0.68	0.084	0	0.596
LRPAP1	0	0.377549	0.944	0.258	0	0.686
QDPR	0	0.338188	0.728	0.078	0	0.65
OCIAD2	0	0.645601	0.997	0.418	0	0.579
ADH5	0	0.3382	0.943	0.227	0	0.716
OSTC	0	0.342393	0.936	0.232	0	0.704
CFI	0	0.279084	0.796	0.131	0	0.665
C4orf3	0	0.449584	0.995	0.442	0	0.553
NDUFC1	0	0.255232	0.996	0.518	0	0.478
FGB	0	0.962054	0.494	0.103	0	0.391
FGG	0	0.729372	0.332	0.08	0	0.252
SLC25A4	0	0.344125	0.866	0.171	0	0.695
CLPTM1L	0	0.294256	0.89	0.195	0	0.695
NDUFS6	0	0.464098	0.943	0.264	0	0.679
CMBL	0	0.403735	0.971	0.36	0	0.611
NPR3	0	0.335513	0.59	0.103	0	0.487
AGXT2	0	0.315269	0.508	0.032	0	0.476
DAB2	0	0.27988	0.979	0.471	0	0.508
NDUFS4	0	0.287974	0.952	0.261	0	0.691
BTF3	0	0.385169	1	0.705	0	0.295
BHMT	0	0.336467	0.892	0.293	0	0.599
COX7C	0	0.321827	1	0.76	0	0.24
GLRX	0	0.281863	0.936	0.34	0	0.596
PPIC	0	0.261486	0.594	0.075	0	0.519
HINT1	0	0.597505	1	0.782	0	0.218
UQCRQ	0	0.362164	0.996	0.51	0	0.486
C5orf15	0	0.250632	0.852	0.172	0	0.68
VDAC1	0	0.351048	0.996	0.469	0	0.527
CXCL14	0	1.12681	0.894	0.458	0	0.436
CYSTM1	0	0.50219	0.99	0.35	0	0.64
NDUFA2	0	0.276274	0.992	0.401	0	0.591
SMIM3	0	0.260575	0.511	0.088	0	0.423
GPX3	0	0.878621	0.97	0.54	0	0.43
ATOX1	0	0.471948	0.983	0.326	0	0.657
MRPL22	0	0.266711	0.905	0.183	0	0.722
FABP6	0	0.325341	0.723	0.144	0	0.579
ATP6V0E1	0	0.444533	0.996	0.458	0	0.538
HRH2	0	0.263462	0.499	0.058	0	0.441
HIGD2A	0	0.401742	0.985	0.393	0	0.592
PRELID1	0	0.634804	0.992	0.4	0	0.592
LMAN2	0	0.521826	0.989	0.377	0	0.612
TMED9	0	0.317425	0.97	0.321	0	0.649
RACK1	0	0.539717	1	0.903	0	0.097
NQO2	0	0.267277	0.814	0.142	0	0.672
BPHL	0	0.28395	0.673	0.071	0	0.602
ECI2	0	0.419427	0.91	0.157	0	0.753
TMEM14C	0	0.271257	0.973	0.322	0	0.651
SLC17A3	0	0.346901	0.618	0.23	0	0.388
HLA-F	0	0.401416	0.768	0.171	0	0.597
HLA-G	0	0.392788	0.464	0.059	0	0.405
TUBB	0	0.279944	0.957	0.393	0	0.564
HLA-C	0	0.804852	0.998	0.656	0	0.342
APOM	0	0.843566	0.659	0.046	0	0.613
CSNK2B	0	0.274996	0.97	0.314	0	0.656
CLIC1	0	0.395578	0.999	0.564	0	0.435
RNF5	0	0.356373	0.937	0.212	0	0.725
HLA-DRB1	0	0.331685	0.89	0.391	0	0.499
PSMB8	0	0.402012	0.973	0.3	0	0.673
PSMB9	0	0.434991	0.888	0.203	0	0.685
HLA-DMA	0	0.2658	0.67	0.148	0	0.522
CUTA	0	0.345951	0.985	0.357	0	0.628
RPS10	0	0.250464	0.992	0.518	0	0.474
RPL10A	0	0.383947	1	0.822	0	0.178
MTCH1	0	0.268046	0.929	0.239	0	0.69
DNPH1	0	0.653299	0.988	0.296	0	0.692
YIPF3	0	0.279478	0.894	0.181	0	0.713
GSTA1	0	0.620868	0.608	0.2	0	0.408
TINAG	0	0.262104	0.533	0.046	0	0.487
COX7A2	0	0.417899	0.993	0.419	0	0.574
HMGN3	0	0.270828	0.992	0.482	0	0.51
SNX3	0	0.272663	0.971	0.345	0	0.626
SMPDL3A	0	0.464902	0.885	0.171	0	0.714
AIG1	0	0.358095	0.97	0.302	0	0.668
DYNLT1	0	0.26918	0.959	0.311	0	0.648
MRPL18	0	0.286218	0.873	0.196	0	0.677
SLC22A2	0	0.393814	0.873	0.262	0	0.611
PLG	0	0.371678	0.288	0.019	0	0.269
PSMB1	0	0.374989	0.986	0.38	0	0.606
C7orf50	0	0.292635	0.881	0.191	0	0.69
ZFAND2A	0	0.260742	0.609	0.134	0	0.475
RPA3	0	0.305418	0.902	0.204	0	0.698
NDUFA4	0	0.406886	0.995	0.502	0	0.493
MALSU1	0	0.267061	0.83	0.143	0	0.687
AQP1	0	0.641715	0.636	0.092	0	0.544
PSMA2	0	0.250785	0.837	0.161	0	0.676
BLVRA	0	0.304851	0.842	0.129	0	0.713
POLD2	0	0.296648	0.84	0.146	0	0.694
PPIA	0	0.446668	1	0.778	0	0.222
DDC	0	0.432407	0.66	0.059	0	0.601
SEC61G	0	0.330522	0.994	0.477	0	0.517
EGFR-AS1	0	0.632981	0.365	0.034	0	0.331
CHCHD2	0	0.430933	1	0.615	0	0.385
ASL	0	0.265398	0.71	0.092	0	0.618
CLDN3	0	0.346717	0.871	0.248	0	0.623
TMEM120A	0	0.308136	0.744	0.101	0	0.643
MDH2	0	0.538774	0.97	0.263	0	0.707
CCDC146	0	0.307682	0.435	0.08	0	0.355
BRI3	0	0.442778	0.999	0.541	0	0.458
ARPC1A	0	0.290184	0.917	0.23	0	0.687
ATP5MF	0	0.280226	0.981	0.381	0	0.6
AZGP1	0	0.62786	0.494	0.029	0	0.465
AP1S1	0	0.436581	0.913	0.161	0	0.752
ZNHIT1	0	0.305671	0.971	0.331	0	0.64
FIS1	0	0.549806	0.991	0.355	0	0.636
IFT22	0	0.296503	0.832	0.132	0	0.7
SYPL1	0	0.269918	0.939	0.254	0	0.685
DNAJB9	0	0.257838	0.861	0.193	0	0.668
ARF5	0	0.284419	0.781	0.118	0	0.663
ATP6V1F	0	0.458289	0.992	0.41	0	0.582
AKR1B1	0	0.687473	0.835	0.3	0	0.535
TMEM140	0	0.327847	0.809	0.157	0	0.652
PTN	0	0.35936	0.466	0.093	0	0.373
NDUFB2	0	0.548484	0.997	0.465	0	0.532
GSTK1	0	0.683649	0.983	0.326	0	0.657
TMEM139	0	0.414368	0.716	0.081	0	0.635
RARRES2	0	0.514541	0.995	0.662	0	0.333
TMEM176B	0	0.83943	0.999	0.684	0	0.315
TMEM176A	0	0.885545	1	0.726	0	0.274
AOC1	0	0.869328	0.859	0.206	0	0.653
CLTRN	0	0.507204	0.852	0.19	0	0.662
PRDX4	0	0.780097	0.982	0.293	0	0.689
MAOA	0	0.287368	0.681	0.095	0	0.586
NDUFB11	0	0.414433	0.992	0.375	0	0.617
UXT	0	0.272231	0.967	0.31	0	0.657
RBM3	0	0.336943	0.974	0.4	0	0.574
PCSK1N	0	1.01312	0.62	0.111	0	0.509
HSD17B10	0	0.363069	0.799	0.101	0	0.698
COX7B	0	0.36034	0.985	0.394	0	0.591
PGK1	0	0.736735	0.999	0.621	0	0.378
BEX3	0	0.611145	0.963	0.251	0	0.712
CLDN2	0	0.310574	0.658	0.125	0	0.533
PGRMC1	0	0.511646	0.99	0.389	0	0.601
SLC25A5	0	0.680254	0.969	0.292	0	0.677
NDUFA1	0	0.255982	0.992	0.443	0	0.549
FHL1	0	0.344824	0.735	0.233	0	0.502
BCAP31	0	0.382131	0.968	0.306	0	0.662
SSR4	0	0.458961	0.997	0.518	0	0.479
FUNDC2	0	0.30257	0.945	0.282	0	0.663
DEFB1	0	0.363329	0.759	0.263	0	0.496
MSRA	0	0.361807	0.684	0.082	0	0.602
ASAH1	0	0.270543	0.915	0.235	0	0.68
BNIP3L	0	0.258776	0.991	0.471	0	0.52
SARAF	0	0.304272	0.996	0.527	0	0.469
GGH	0	0.38054	0.56	0.039	0	0.521
LACTB2	0	0.37328	0.838	0.128	0	0.71
DECR1	0	0.368375	0.886	0.152	0	0.734
RIDA	0	0.447642	0.906	0.197	0	0.709
NDUFB9	0	0.258079	0.963	0.303	0	0.66
AC021744.1	0	0.262084	0.327	0.012	0	0.315
LY6E	0	0.701728	0.991	0.59	0	0.401
GSDMD	0	0.37698	0.868	0.145	0	0.723
GRINA	0	0.309898	0.839	0.151	0	0.688
GPAA1	0	0.26497	0.718	0.1	0	0.618
CYC1	0	0.510686	0.962	0.247	0	0.715
VPS28	0	0.363726	0.984	0.329	0	0.655
PPP1R16A	0	0.450577	0.895	0.189	0	0.706
RRAGA	0	0.286013	0.888	0.188	0	0.7
AQP3	0	0.313807	0.698	0.118	0	0.58
DCTN3	0	0.297328	0.923	0.208	0	0.715
STOML2	0	0.36411	0.921	0.186	0	0.735
CA9	0	0.536823	0.977	0.404	0	0.573
HINT2	0	0.321657	0.874	0.159	0	0.715
CLTA	0	0.319548	0.988	0.372	0	0.616
GRHPR	0	0.535096	0.941	0.169	0	0.772
ALDH1A1	0	0.309417	0.957	0.336	0	0.621
CTSL	0	0.289565	0.958	0.294	0	0.664
FBP1	0	0.40649	0.624	0.061	0	0.563
TXN	0	0.458532	0.999	0.569	0	0.43
PTGR1	0	0.543014	0.936	0.227	0	0.709
NDUFA8	0	0.328891	0.902	0.162	0	0.74
PSMB7	0	0.306333	0.938	0.223	0	0.715
AGPAT2	0	0.267315	0.817	0.157	0	0.66
TMEM141	0	0.464766	0.948	0.243	0	0.705
PHPT1	0	0.258197	0.999	0.567	0	0.432
EDF1	0	0.384691	1	0.588	0	0.412
DPP7	0	0.322831	0.942	0.292	0	0.65
CDHR5	0	0.579493	0.817	0.142	0	0.675
CD151	0	0.281587	0.977	0.415	0	0.562
POLR2L	0	0.307697	0.945	0.316	0	0.629
TSPAN4	0	0.256876	0.903	0.22	0	0.683
CHID1	0	0.291479	0.834	0.137	0	0.697
CD81	0	0.622112	0.997	0.58	0	0.417
SLC22A18	0	0.513056	0.862	0.13	0	0.732
LDHA	0	0.660655	1	0.829	0	0.171
HTATIP2	0	0.292245	0.795	0.122	0	0.673
SLC5A12	0	0.337464	0.622	0.089	0	0.533
BBOX1	0	0.658901	0.865	0.179	0	0.686
UBE2L6	0	0.282257	0.779	0.124	0	0.655
GLYAT	0	0.408121	0.702	0.082	0	0.62
GLYATL1	0	0.363008	0.509	0.036	0	0.473
FTH1	0	0.391241	1	0.961	0	0.039
ASRGL1	0	0.273783	0.664	0.109	0	0.555
RARRES3	0	0.636475	0.949	0.315	0	0.634
PLA2G16	0	0.364442	0.994	0.473	0	0.521
COX8A	0	0.491256	0.998	0.457	0	0.541
PRDX5	0	0.565498	0.998	0.481	0	0.517
FIBP	0	0.356106	0.849	0.133	0	0.716
YIF1A	0	0.328079	0.795	0.11	0	0.685
CTSF	0	0.255817	0.619	0.083	0	0.536
GSTP1	0	0.604623	1	0.704	0	0.296
NDUFV1	0	0.344885	0.922	0.198	0	0.724
NUDT8	0	0.267606	0.652	0.07	0	0.582
ACY3	0	0.480034	0.751	0.079	0	0.672
NDUFS8	0	0.322632	0.902	0.211	0	0.691
LAMTOR1	0	0.323733	0.941	0.237	0	0.704
FOLR1	0	0.524433	0.733	0.101	0	0.632
NDUFC2	0	0.266739	0.968	0.305	0	0.663
C11orf54	0	0.315617	0.928	0.266	0	0.662
ACAT1	0	0.415627	0.91	0.182	0	0.728
SDHD	0	0.291732	0.887	0.158	0	0.729
REXO2	0	0.299962	0.916	0.203	0	0.713
SLC37A4	0	0.479227	0.926	0.181	0	0.745
HSPA8	0	0.449653	0.984	0.504	0	0.48
AKR1C3	0	0.5802	0.984	0.293	0	0.691
ATP5F1C	0	0.324533	0.983	0.355	0	0.628
ECHDC3	0	0.291036	0.672	0.079	0	0.593
CUBN	0	0.607932	0.774	0.141	0	0.633
MSRB2	0	0.340598	0.943	0.221	0	0.722
CISD1	0	0.439291	0.947	0.225	0	0.722
SLC16A9	0	0.358932	0.436	0.041	0	0.395
PPA1	0	0.398882	0.933	0.267	0	0.666
PCBD1	0	0.438284	0.982	0.298	0	0.684
VDAC2	0	0.413988	0.981	0.345	0	0.636
KCNMA1	0	0.459628	0.522	0.063	0	0.459
GHITM	0	0.290205	0.93	0.24	0	0.69
C10orf99	0	0.566731	0.327	0.045	0	0.282
ADIRF	0	0.493276	0.902	0.568	0	0.334
PGAM1	0	0.65196	0.995	0.402	0	0.593
GOT1	0	0.257661	0.713	0.097	0	0.616
NDUFB8	0	0.29277	0.969	0.305	0	0.664
GSTO1	0	0.266536	0.952	0.271	0	0.681
PRDX3	0	0.307888	0.932	0.209	0	0.723
CLRN3	0	0.38841	0.792	0.097	0	0.695
BNIP3	0	0.518883	0.996	0.535	0	0.461
FUOM	0	0.262362	0.622	0.081	0	0.541
ECHS1	0	0.52386	0.974	0.246	0	0.728
SLC6A13	0	0.814156	0.878	0.259	0	0.619
NDUFA9	0	0.303082	0.786	0.103	0	0.683
CD9	0	0.329106	0.926	0.326	0	0.6
MRPL51	0	0.317429	0.989	0.37	0	0.619
GAPDH	0	0.671194	1	0.947	0	0.053
TPI1	0	0.750078	1	0.827	0	0.173
PHB2	0	0.279474	0.967	0.317	0	0.65
RBP5	0	0.607189	0.876	0.226	0	0.65
H2AFJ	0	0.310344	0.899	0.244	0	0.655
MGST1	0	0.606544	0.995	0.495	0	0.5
LDHB	0	0.717113	0.999	0.531	0	0.468
TMBIM6	0	0.451139	0.998	0.653	0	0.345
COX14	0	0.303766	0.949	0.259	0	0.69
KRT8	0	0.3899	0.998	0.645	0	0.353
KRT18	0	0.436674	0.999	0.726	0	0.273
METTL7B	0	0.26519	0.593	0.05	0	0.543
CD63	0	0.628073	1	0.769	0	0.231
MYL6	0	0.364201	1	0.757	0	0.243
SLC39A5	0	0.257337	0.644	0.077	0	0.567
CNPY2	0	0.254843	0.916	0.222	0	0.694
ATP5F1B	0	0.568934	0.996	0.397	0	0.599
NDUFA4L2	0	0.519419	0.982	0.879	0	0.103
TMBIM4	0	0.329775	0.969	0.304	0	0.665
CSRP2	0	0.283649	0.697	0.122	0	0.575
SLC25A3	0	0.488758	0.996	0.467	0	0.529
C12orf75	0	0.30499	0.966	0.31	0	0.656
ALDH2	0	0.474534	0.939	0.215	0	0.724
ERP29	0	0.355172	0.969	0.263	0	0.706
OAS1	0	0.295101	0.682	0.09	0	0.592
PEBP1	0	0.721543	1	0.683	0	0.317
COX6A1	0	0.480669	0.999	0.583	0	0.416
DYNLL1	0	0.330211	0.998	0.566	0	0.432
MLEC	0	0.379252	0.984	0.424	0	0.56
ACADS	0	0.298518	0.777	0.095	0	0.682
ARL6IP4	0	0.365077	0.996	0.474	0	0.522
RAN	0	0.374077	0.971	0.368	0	0.603
PXMP2	0	0.545452	0.779	0.077	0	0.702
CRYL1	0	0.516465	0.966	0.239	0	0.727
SAP18	0	0.253762	0.998	0.483	0	0.515
ESD	0	0.285041	0.984	0.337	0	0.647
ITM2B	0	0.470894	0.999	0.852	0	0.147
CLDN10	0	0.402542	0.738	0.077	0	0.661
ANG	0	0.283436	0.827	0.164	0	0.663
DAD1	0	0.368195	0.985	0.353	0	0.632
SLC7A7	0	0.310965	0.593	0.084	0	0.509
PSMB5	0	0.361448	0.912	0.216	0	0.696
PSME1	0	0.315693	0.987	0.376	0	0.611
PSME2	0	0.288373	0.885	0.228	0	0.657
NEDD8	0	0.31316	0.989	0.366	0	0.623
CIDEB	0	0.310102	0.668	0.07	0	0.598
IFI27	0	1.00202	0.785	0.26	0	0.525
SERPINA6	0	0.322191	0.521	0.041	0	0.48
SERPINA1	0	0.514343	0.951	0.591	0	0.36
AMN	0	0.846901	0.892	0.163	0	0.729
ADSSL1	0	0.313751	0.762	0.211	0	0.551
SIVA1	0	0.288366	0.947	0.273	0	0.674
NUDT14	0	0.35728	0.863	0.142	0	0.721
GCHFR	0	0.462802	0.81	0.107	0	0.703
SLC27A2	0	0.257696	0.603	0.065	0	0.538
PPIB	0	0.273638	0.996	0.536	0	0.46
PKM	0	0.371563	1	0.739	0	0.261
COX5A	0	0.413031	0.976	0.306	0	0.67
CTSH	0	0.355416	0.843	0.177	0	0.666
FAH	0	0.361985	0.817	0.127	0	0.69
NMB	0	0.453835	0.827	0.234	0	0.593
SEC11A	0	0.27153	0.974	0.337	0	0.637
NME4	0	0.250116	0.849	0.195	0	0.654
MCRIP2	0	0.329904	0.869	0.163	0	0.706
STUB1	0	0.319634	0.951	0.257	0	0.694
MRPS34	0	0.365511	0.957	0.257	0	0.7
HAGH	0	0.275849	0.781	0.11	0	0.671
FAHD1	0	0.28612	0.857	0.179	0	0.678
MSRB1	0	0.444698	0.758	0.087	0	0.671
NDUFB10	0	0.370852	0.997	0.435	0	0.562
ECI1	0	0.434909	0.969	0.263	0	0.706
HCFC1R1	0	0.273456	0.959	0.42	0	0.539
IL32	0	0.497761	0.997	0.661	0	0.336
CARHSP1	0	0.361141	0.944	0.29	0	0.654
ACSM2B	0	0.465315	0.759	0.117	0	0.642
METTL9	0	0.344157	0.96	0.266	0	0.694
NDUFAB1	0	0.527935	0.986	0.275	0	0.711
TUFM	0	0.420849	0.949	0.228	0	0.721
TMEM219	0	0.250581	0.964	0.287	0	0.677
SEPHS2	0	0.305119	0.852	0.163	0	0.689
HSD3B7	0	0.343827	0.736	0.111	0	0.625
VKORC1	0	0.473332	0.979	0.357	0	0.622
CDH16	0	0.352448	0.822	0.145	0	0.677
FAM96B	0	0.282117	0.979	0.322	0	0.657
CES2	0	0.840569	0.91	0.288	0	0.622
TMEM208	0	0.254629	0.917	0.22	0	0.697
CLEC18A	0	0.285108	0.525	0.072	0	0.453
GABARAPL2	0	0.253654	0.933	0.224	0	0.709
GCSH	0	0.305477	0.871	0.173	0	0.698
COX4I1	0	0.420839	0.999	0.646	0	0.353
CYBA	0	0.445714	0.99	0.484	0	0.506
APRT	0	0.448745	0.985	0.351	0	0.634
DPEP1	0	0.474096	0.486	0.045	0	0.441
TM4SF5	0	0.375048	0.564	0.047	0	0.517
PSMB6	0	0.386948	0.954	0.238	0	0.716
SLC25A11	0	0.297995	0.814	0.121	0	0.693
PFN1	0	0.339558	0.997	0.564	0	0.433
C1QBP	0	0.29189	0.883	0.182	0	0.701
TXNDC17	0	0.396904	0.931	0.227	0	0.704
ACADVL	0	0.276824	0.974	0.314	0	0.66
CLDN7	0	0.391407	0.872	0.267	0	0.605
MYH8	0	0.355926	0.256	0.013	0	0.243
SLC47A1	0	0.298963	0.636	0.118	0	0.518
TMEM98	0	0.263113	0.75	0.109	0	0.641
PSMB3	0	0.266965	0.934	0.25	0	0.684
KRT19	0	0.879455	0.666	0.255	0	0.411
COA3	0	0.437554	0.962	0.239	0	0.723
ATP5MC1	0	0.301061	0.935	0.267	0	0.668
PHB	0	0.349976	0.959	0.244	0	0.715
MRPS23	0	0.261101	0.766	0.113	0	0.653
SLC9A3R1	0	0.492164	0.959	0.238	0	0.721
GALK1	0	0.268048	0.629	0.064	0	0.565
LGALS3BP	0	0.435395	0.931	0.259	0	0.672
MRPL12	0	0.284787	0.805	0.126	0	0.679
SLC16A3	0	0.377618	0.96	0.327	0	0.633
TYMS	0	0.302629	0.703	0.115	0	0.588
MYL12B	0	0.325876	0.998	0.538	0	0.46
NDUFV2	0	0.345809	0.99	0.36	0	0.63
IMPA2	0	0.80156	0.987	0.321	0	0.666
ATP5F1A	0	0.412489	0.966	0.26	0	0.706
ACAA2	0	0.651768	0.982	0.309	0	0.673
SEC11C	0	0.270462	0.9	0.209	0	0.691
CYB5A	0	0.776089	1	0.776	0	0.224
CNDP2	0	0.494276	0.997	0.57	0	0.427
DDRGK1	0	0.320616	0.906	0.221	0	0.685
AHCY	0	0.273238	0.819	0.144	0	0.675
EIF6	0	0.478466	0.969	0.272	0	0.697
SPAG4	0	0.405511	0.857	0.169	0	0.688
RAB5IF	0	0.275909	0.663	0.092	0	0.571
RPN2	0	0.455819	0.938	0.251	0	0.687
CTSA	0	0.327476	0.837	0.173	0	0.664
PSMA7	0	0.273503	0.984	0.418	0	0.566
BSG	0	0.71554	0.994	0.464	0	0.53
POLR2E	0	0.373965	0.938	0.221	0	0.717
GPX4	0	0.745967	0.999	0.614	0	0.385
ATP5F1D	0	0.502324	1	0.566	0	0.434
C19orf24	0	0.321826	0.874	0.177	0	0.697
NDUFS7	0	0.468367	0.955	0.234	0	0.721
GAMT	0	0.642181	0.935	0.241	0	0.694
UQCR11	0	0.425967	0.987	0.393	0	0.594
PLEKHJ1	0	0.339787	0.795	0.116	0	0.679
OAZ1	0	0.289328	0.998	0.519	0	0.479
TIMM13	0	0.466728	0.963	0.243	0	0.72
GADD45B	0	0.269518	0.858	0.393	0	0.465
SMIM24	0	1.00612	0.919	0.203	0	0.716
STAP2	0	0.272882	0.683	0.091	0	0.592
MYDGF	0	0.548833	0.963	0.282	0	0.681
PLIN3	0	0.254654	0.693	0.12	0	0.573
C19orf70	0	0.433249	0.986	0.356	0	0.63
NDUFA11	0	0.416736	0.981	0.314	0	0.667
CLPP	0	0.364072	0.89	0.166	0	0.724
ALKBH7	0	0.515263	0.961	0.265	0	0.696
CRB3	0	0.286473	0.706	0.092	0	0.614
TNFSF9	0	0.298542	0.629	0.117	0	0.512
CD70	0	0.472164	0.828	0.232	0	0.596
ANGPTL4	0	0.417933	0.984	0.611	0	0.373
PIN1	0	0.286102	0.878	0.163	0	0.715
TMED1	0	0.277577	0.74	0.107	0	0.633
TMEM205	0	0.51802	0.989	0.36	0	0.629
ASNA1	0	0.365238	0.84	0.119	0	0.721
PRDX2	0	0.811706	0.996	0.456	0	0.54
GADD45GIP1	0	0.251458	0.986	0.364	0	0.622
TECR	0	0.525241	0.968	0.244	0	0.724
NDUFB7	0	0.498956	0.997	0.444	0	0.553
ILVBL	0	0.292908	0.738	0.094	0	0.644
MRPL34	0	0.268829	0.838	0.151	0	0.687
PGLS	0	0.476841	0.953	0.253	0	0.7
RPL18A	0	0.35317	1	0.901	0	0.099
COPE	0	0.392942	0.983	0.319	0	0.664
UQCRFS1	0	0.464474	0.919	0.185	0	0.734
PEPD	0	0.717763	0.789	0.084	0	0.705
HPN	0	0.560521	0.923	0.2	0	0.723
TMEM147	0	0.327578	0.911	0.207	0	0.704
PRODH2	0	0.467656	0.573	0.036	0	0.537
SPINT2	0	0.444184	0.992	0.46	0	0.532
C19orf33	0	0.319914	0.799	0.19	0	0.609
PSMD8	0	0.409342	0.983	0.33	0	0.653
EIF3K	0	0.551698	0.996	0.453	0	0.543
ECH1	0	0.721033	0.999	0.437	0	0.562
MRPS12	0	0.367353	0.851	0.15	0	0.701
BLVRB	0	0.378819	0.975	0.335	0	0.64
RABAC1	0	0.400047	0.959	0.283	0	0.676
TRAPPC6A	0	0.268169	0.799	0.123	0	0.676
CALM3	0	0.287651	0.982	0.352	0	0.63
AP2S1	0	0.391842	0.937	0.218	0	0.719
SELENOW	0	0.40217	0.991	0.438	0	0.553
KDELR1	0	0.316944	0.99	0.397	0	0.593
HSD17B14	0	0.251497	0.672	0.093	0	0.579
NUCB1	0	0.324742	0.966	0.288	0	0.678
FTL	0	0.312238	1	0.963	0	0.037
FCGRT	0	0.6222	0.989	0.379	0	0.61
NAPSA	0	0.391191	0.62	0.138	0	0.482
ETFB	0	0.652798	0.993	0.305	0	0.688
RPS9	0	0.376707	1	0.872	0	0.128
TMEM238	0	0.252669	0.804	0.143	0	0.661
ISOC2	0	0.716189	0.965	0.259	0	0.706
RPS5	0	0.477374	1	0.836	0	0.164
CHMP2A	0	0.338046	0.988	0.374	0	0.614
SLC25A1	0	0.284542	0.848	0.138	0	0.71
CHCHD10	0	0.285137	0.987	0.488	0	0.499
MIF	0	0.442677	0.999	0.521	0	0.478
DDT	0	0.504683	0.995	0.448	0	0.547
UQCR10	0	0.281836	0.993	0.445	0	0.548
GAL3ST1	0	0.917636	0.979	0.301	0	0.678
TCN2	0	0.609946	0.907	0.162	0	0.745
HMOX1	0	0.477655	0.923	0.257	0	0.666
TST	0	0.494762	0.766	0.075	0	0.691
MPST	0	0.419128	0.862	0.135	0	0.727
LGALS2	0	0.728302	0.93	0.279	0	0.651
RBX1	0	0.268994	0.946	0.27	0	0.676
ACO2	0	0.428965	0.896	0.15	0	0.746
PMM1	0	0.421905	0.881	0.165	0	0.716
SMDT1	0	0.303636	0.947	0.254	0	0.693
CYB5R3	0	0.422197	0.976	0.347	0	0.629
TSPO	0	0.335903	0.971	0.356	0	0.615
MIOX	0	0.785255	0.589	0.087	0	0.502
ATP5PF	0	0.28681	0.997	0.497	0	0.5
SOD1	0	0.35697	0.998	0.521	0	0.477
ATP5PO	0	0.388839	0.994	0.433	0	0.561
CBR1	0	0.276036	0.889	0.165	0	0.724
FAM207A	0	0.256681	0.753	0.106	0	0.647
MT-CO1	0	0.61862	0.923	0.807	0	0.116
MT-CO2	0	0.733902	0.922	0.783	0	0.139
MT-ATP6	0	0.545614	0.925	0.799	0	0.126
MT-CO3	0	0.661309	0.926	0.806	0	0.12
MT-ND4	0	0.755543	0.913	0.772	0	0.141
MT-CYB	0	0.826709	0.914	0.767	0	0.147
CST3	9.13989e-307	0.259042	0.996	0.619	3.06533e-302	0.377
UBB	1.27861e-306	0.323725	1	0.673	4.28819e-302	0.327
S100A10	9.20625e-300	0.318612	1	0.835	3.08759e-295	0.165
THY1	5.49267e-298	0.31464	0.282	0.076	1.84213e-293	0.206
RPL10	8.14958e-298	0.335461	1	0.957	2.73321e-293	0.043
CRYAB	2.83038e-297	0.550809	0.986	0.837	9.49252e-293	0.149
PNCK	4.59531e-296	0.369838	0.603	0.294	1.54118e-291	0.309
EEF1D	1.14649e-294	0.288367	0.999	0.637	3.84511e-290	0.362
RPS23	1.38923e-294	0.339094	1	0.922	4.65918e-290	0.078
RPSA	9.54767e-280	0.345153	0.999	0.668	3.2021e-275	0.331
RPL7A	8.46459e-279	0.336521	1	0.882	2.83885e-274	0.118
RPL3	1.67456e-277	0.296099	1	0.923	5.61613e-273	0.077
UBA52	7.79284e-277	0.269398	1	0.804	2.61356e-272	0.196
HSPA6	1.49277e-276	0.44126	0.323	0.106	5.00645e-272	0.217
ATP5MC2	7.88863e-276	0.263451	1	0.715	2.64569e-271	0.285
RPS4X	1.10097e-274	0.36107	1	0.883	3.69244e-270	0.117
TOMM7	2.34474e-273	0.289343	0.999	0.638	7.86379e-269	0.361
CLU	1.9884e-272	0.346489	0.991	0.633	6.66871e-268	0.358
PLIN2	5.78826e-272	0.413122	0.996	0.727	1.94127e-267	0.269
HLA-B	3.2031e-270	0.573345	0.998	0.777	1.07426e-265	0.221
HSPA1A	1.81938e-258	0.390436	0.978	0.663	6.10183e-254	0.315
RPS14	8.92246e-250	0.276088	1	0.934	2.99241e-245	0.066
RPS15	4.85507e-248	0.293103	1	0.918	1.62829e-243	0.082
MT-ND3	1.02979e-247	0.387506	0.911	0.748	3.45371e-243	0.163
ZFP36	3.48216e-246	0.259452	0.914	0.507	1.16785e-241	0.407
MT-ND1	5.91936e-237	0.356351	0.908	0.744	1.98524e-232	0.164
ANXA2	1.27672e-234	0.251617	0.979	0.537	4.28186e-230	0.442
RPL35A	1.03862e-230	0.271673	1	0.816	3.48332e-226	0.184
RPL8	3.44194e-222	0.293609	1	0.902	1.15436e-217	0.098
HLA-A	1.7473e-215	0.475662	0.999	0.833	5.86009e-211	0.166
FABP7	2.31802e-207	0.607266	0.443	0.229	7.77416e-203	0.214
MT-ND2	4.1942e-207	0.369121	0.906	0.729	1.40665e-202	0.177
RPL15	3.71586e-204	0.252366	1	0.782	1.24623e-199	0.218
B2M	7.11413e-174	0.373068	1	0.952	2.38594e-169	0.048
ACTG1	1.09414e-173	0.308349	0.998	0.785	3.66954e-169	0.213
CD74	1.53013e-162	0.251137	0.942	0.605	5.13175e-158	0.337
NNMT	1.01799e-158	0.378396	0.98	0.75	3.41412e-154	0.23
RPS12	5.85428e-117	0.358107	1	0.912	1.96341e-112	0.088
LGALS3	6.51709e-73	0.262335	0.975	0.6	2.1857e-68	0.375

## Sheet: Table S5
Table S5: 471 genes related to HFS malignant cells from HDWGCNA analysis
Gene_name	module	kME
KLHDC2	blue	0.385507
UGT2A3	blue	0.387015
GATM	blue	0.389117
ECI1	blue	0.389828
IMPA2	blue	0.390466
DPEP1	blue	0.390541
BHMT	blue	0.390904
DAB2	blue	0.391237
TST	blue	0.393321
AGXT2	blue	0.395643
NAPSA	blue	0.395669
ACAT1	blue	0.396676
AZGP1	blue	0.397685
FOLR1	blue	0.400278
AKR7A2	blue	0.400514
ADI1	blue	0.400656
ALDH2	blue	0.405103
SH3YL1	blue	0.406716
PGRMC1	blue	0.407015
ACSM2A	blue	0.407109
CRYZ	blue	0.407159
FBP1	blue	0.4073
GRHPR	blue	0.409742
ADSSL1	blue	0.410139
TMBIM6	blue	0.411182
CLDN10	blue	0.412014
SLC5A12	blue	0.4131
CRYL1	blue	0.414142
AIG1	blue	0.41574
ACY3	blue	0.415811
HINT2	blue	0.417095
ECHDC2	blue	0.41819
LAMTOR5	blue	0.418911
PXMP2	blue	0.42172
MPST	blue	0.423622
SLC22A18	blue	0.423674
TM4SF5	blue	0.42515
MIOX	blue	0.426559
ACMSD	blue	0.426662
PPP1R16A	blue	0.427556
SLC39A5	blue	0.428965
ETFB	blue	0.429346
SHMT1	blue	0.430518
AQP1	blue	0.430878
CNDP2	blue	0.433806
CYP2J2	blue	0.435933
DDC	blue	0.436475
PEPD	blue	0.437325
BSG	blue	0.437388
ACADM	blue	0.438495
LRP2	blue	0.43875
AKR7A3	blue	0.439215
FAHD1	blue	0.439793
ISOC2	blue	0.442267
SLC37A4	blue	0.443381
GLYAT	blue	0.443805
ACAA2	blue	0.444531
ECI2	blue	0.446535
SLC28A1	blue	0.449799
CTSH	blue	0.45124
ACSM2B	blue	0.451254
HMOX1	blue	0.453603
PTGR1	blue	0.454051
SEPHS2	blue	0.454904
TCN2	blue	0.456879
GSTK1	blue	0.460105
OCIAD2	blue	0.464555
C11orf54	blue	0.465564
ECH1	blue	0.469663
GPX3	blue	0.47279
AGT	blue	0.474907
ACO2	blue	0.475766
GAL3ST1	blue	0.476467
RBP5	blue	0.481371
SLC3A1	blue	0.482061
PDZK1IP1	blue	0.483823
AKR1A1	blue	0.485084
PDZK1	blue	0.487322
PBLD	blue	0.495044
SLC22A2	blue	0.495318
TMEM37	blue	0.497505
GAMT	blue	0.498434
HPN	blue	0.49873
RIDA	blue	0.506687
APOM	blue	0.509023
PEBP1	blue	0.511572
TSPAN1	blue	0.513532
CDHR5	blue	0.514846
SLC6A13	blue	0.532656
CUBN	blue	0.546803
AOC1	blue	0.547248
CES2	blue	0.549249
CXCL14	blue	0.555282
LGALS2	blue	0.564378
CLTRN	blue	0.564543
SMIM24	blue	0.614612
BBOX1	blue	0.626458
KHK	blue	0.647655
AMN	blue	0.662894
NAT8	blue	0.696122
TRAPPC2L	black	0.332242
FKBP1A	black	0.334543
GABARAPL2	black	0.337175
GCSH	black	0.337182
MRPL52	black	0.337689
MLF2	black	0.338727
POLR2K	black	0.33899
CBR1	black	0.339513
MRPL27	black	0.33969
CAPG	black	0.340479
KRT8	black	0.340975
KRT18	black	0.341463
PRR13	black	0.342979
DDRGK1	black	0.344661
WASHC3	black	0.34478
RPA3	black	0.345883
SIVA1	black	0.347216
SMIM19	black	0.350372
DERA	black	0.350732
SLC25A4	black	0.351195
METTL26	black	0.354341
GSDMD	black	0.355122
RNF5	black	0.355515
RPS19BP1	black	0.356814
METTL9	black	0.357549
COA4	black	0.358282
MRPL20	black	0.35843
PSMB7	black	0.360773
GTF3C6	black	0.361119
DCTN3	black	0.362069
BLOC1S1	black	0.362465
LRPAP1	black	0.362731
CALM3	black	0.363654
ATP6V1G1	black	0.365051
ATP5F1A	black	0.365344
SEC61B	black	0.365597
NDUFA8	black	0.36616
HCFC1R1	black	0.36652
COX4I1	black	0.367881
STUB1	black	0.368298
TMEM219	black	0.3683
MYL6	black	0.36923
TMEM59	black	0.37215
CARHSP1	black	0.37354
ZNHIT1	black	0.373699
EDF1	black	0.373967
HSBP1	black	0.37404
STOML2	black	0.375565
GNG5	black	0.376195
DECR1	black	0.37629
PSMB5	black	0.379944
VPS29	black	0.382261
ARL6IP4	black	0.382942
AP1S1	black	0.383475
ATP6V0E1	black	0.384018
SELENOW	black	0.385136
TMEM176A	black	0.386836
FAM96B	black	0.388629
NDUFB9	black	0.388676
TUFM	black	0.388759
CLIC1	black	0.38913
SUCLG1	black	0.390078
NDUFA12	black	0.390611
MSRB2	black	0.392656
C12orf75	black	0.392795
LY6E	black	0.396141
CYB5A	black	0.397346
PHB	black	0.398681
LDHA	black	0.399401
CLTA	black	0.401263
NDUFB8	black	0.40211
NDUFC1	black	0.404853
PRDX1	black	0.405133
SOD1	black	0.405896
MRPS34	black	0.40836
VPS28	black	0.415892
TXN	black	0.416402
FCGRT	black	0.418602
NEDD8	black	0.418766
DAD1	black	0.419654
MYL12B	black	0.422015
ATOX1	black	0.424101
C4orf3	black	0.424433
LAPTM4A	black	0.424581
TMEM176B	black	0.42518
TPI1	black	0.43232
MGST1	black	0.432508
CYC1	black	0.433638
ECHS1	black	0.433936
PARK7	black	0.436991
PGK1	black	0.4391
APRT	black	0.439163
NDUFAB1	black	0.441638
NDUFB10	black	0.443017
ATP6V1F	black	0.447589
GAPDH	black	0.460169
MPC2	black	0.488447
DNPH1	black	0.496513
PGAM1	black	0.498618
PRDX2	black	0.509771
MT-ND6	tan	0.301418
GLRX	tan	0.306344
EMX2	tan	0.325179
TCEA3	tan	0.340566
CRYAB	tan	0.346013
SERPINA1	tan	0.361789
ANPEP	tan	0.387303
ADIRF	tan	0.394149
CD81	tan	0.415347
MT-ATP8	tan	0.438878
MTRNR2L12	tan	0.459204
MT-CO1	tan	0.48421
MT-CO2	tan	0.515732
MT-CO3	tan	0.518419
MT-ATP6	tan	0.550056
MT-ND4L	tan	0.670276
MT-ND4	tan	0.70067
MT-ND1	tan	0.768727
MT-ND2	tan	0.769214
MT-ND3	tan	0.788796
MT-ND5	tan	0.79416
MT-CYB	tan	0.802653
RAB14	greenyellow	0.306847
SMPDL3A	greenyellow	0.315491
SLC17A3	greenyellow	0.317994
DPP4	greenyellow	0.319872
HLA-G	greenyellow	0.321719
SELENOF	greenyellow	0.324564
TMEM179B	greenyellow	0.3322
CFI	greenyellow	0.34151
CD164	greenyellow	0.35019
LMAN1	greenyellow	0.351461
DHRS7	greenyellow	0.356307
STOM	greenyellow	0.356797
GALNT14	greenyellow	0.359338
ALDH1A1	greenyellow	0.361409
CD59	greenyellow	0.368018
HLA-F	greenyellow	0.369216
SPCS2	greenyellow	0.369398
GINM1	greenyellow	0.373542
TRAM1	greenyellow	0.377665
MTDH	greenyellow	0.379478
SERPING1	greenyellow	0.385255
LEPROT	greenyellow	0.387197
IGFBP7	greenyellow	0.393795
REEP5	greenyellow	0.400353
HLA-E	greenyellow	0.404437
PTTG1IP	greenyellow	0.408313
CTSL	greenyellow	0.417481
RTN4	greenyellow	0.430089
CA9	greenyellow	0.431965
ITM2B	greenyellow	0.444353
B2M	greenyellow	0.464268
HLA-B	greenyellow	0.550771
HLA-A	greenyellow	0.562735
HLA-C	greenyellow	0.581292
VDAC1	brown	0.36939
MRPS12	brown	0.371094
SCAND1	brown	0.371144
BRI3	brown	0.371633
TIMM8B	brown	0.372688
GSTO1	brown	0.3762
LSM3	brown	0.376414
HINT1	brown	0.376779
DYNLRB1	brown	0.379114
ATP5MD	brown	0.379305
CHCHD5	brown	0.380535
NHP2	brown	0.381872
ATP5MPL	brown	0.382005
C19orf53	brown	0.383479
TMEM141	brown	0.383655
FIBP	brown	0.384039
TRAPPC1	brown	0.384378
COX6B1	brown	0.387572
COX6C	brown	0.389495
ATP5ME	brown	0.390781
ANAPC11	brown	0.391067
IFT22	brown	0.391354
AKR1C3	brown	0.392502
NIT2	brown	0.393952
ROMO1	brown	0.39418
BLVRB	brown	0.394756
NDUFA2	brown	0.396857
TSPO	brown	0.397175
CHCHD2	brown	0.397318
MRPL51	brown	0.397519
DYNLL1	brown	0.397523
AP2S1	brown	0.397612
PGLS	brown	0.401505
NDUFA6	brown	0.403674
RHOC	brown	0.404766
MIF	brown	0.404921
NAA38	brown	0.405354
MYDGF	brown	0.406655
COX14	brown	0.40666
GADD45GIP1	brown	0.408183
UBL5	brown	0.408531
COPS9	brown	0.409551
MZT2A	brown	0.410532
UQCRFS1	brown	0.413457
ARPC3	brown	0.41368
LAMTOR2	brown	0.414867
NDUFS7	brown	0.417076
ATP5MG	brown	0.417553
SLC25A3	brown	0.417745
NOP10	brown	0.417976
ATP5F1D	brown	0.420244
PRDX6	brown	0.42283
CHMP2A	brown	0.423268
COPE	brown	0.424484
NDUFA1	brown	0.424676
PSMD8	brown	0.426671
NDUFB3	brown	0.428434
POMP	brown	0.432045
GUK1	brown	0.432105
TIMM13	brown	0.432479
COA3	brown	0.433541
NDUFB7	brown	0.434771
ATP5PF	brown	0.435381
ELOB	brown	0.436673
C19orf70	brown	0.438879
PCBD1	brown	0.440374
PSMA7	brown	0.440751
GPX4	brown	0.441073
COX5B	brown	0.442559
GSTP1	brown	0.443135
NDUFB11	brown	0.444547
ATP5F1E	brown	0.444552
RNF181	brown	0.448097
EIF6	brown	0.450528
NDUFA11	brown	0.451101
PSMB6	brown	0.451167
TXNDC17	brown	0.455375
COX6A1	brown	0.458039
DBI	brown	0.45858
OST4	brown	0.458772
VAMP8	brown	0.459096
DDT	brown	0.460906
FIS1	brown	0.461811
POLR2L	brown	0.46258
ATP5F1B	brown	0.464261
COX8A	brown	0.465641
UQCR10	brown	0.465967
MDH2	brown	0.469122
CYSTM1	brown	0.47409
COX7A2	brown	0.474393
UQCRQ	brown	0.474468
ATP5MF	brown	0.474972
SLC25A5	brown	0.47603
NDUFA4	brown	0.476786
LDHB	brown	0.477335
COX7B	brown	0.484303
COX5A	brown	0.494641
UQCR11	brown	0.500254
NDUFB2	brown	0.521613
ATP5MC3	brown	0.534084
CADM1	magenta	0.30659
KDELR3	magenta	0.312203
QPCT	magenta	0.317436
WFDC2	magenta	0.319731
QSOX1	magenta	0.32106
OPN3	magenta	0.322148
CORO1B	magenta	0.324599
ISG20	magenta	0.325029
MRPS6	magenta	0.327973
SLPI	magenta	0.328646
JPT1	magenta	0.332204
HTRA1	magenta	0.333177
RARRES1	magenta	0.335119
C15orf48	magenta	0.335623
DNTTIP1	magenta	0.34021
ABRACL	magenta	0.340262
SDHA	magenta	0.340627
PLIN3	magenta	0.345953
CCT6A	magenta	0.349008
HIGD1A	magenta	0.350707
TGFB1	magenta	0.35238
PIGT	magenta	0.360682
LGALS3	magenta	0.361853
DEGS1	magenta	0.37287
PPIC	magenta	0.378769
CIB1	magenta	0.380698
HM13	magenta	0.386162
FHL2	magenta	0.388778
PPA1	magenta	0.390918
PFDN2	magenta	0.400373
CTSA	magenta	0.43796
PON2	magenta	0.448911
HTATIP2	pink	0.3009
EIF2S2	pink	0.304817
ERGIC3	pink	0.307574
MTX1	pink	0.310349
COX17	pink	0.31116
SRA1	pink	0.311379
ORMDL2	pink	0.313032
UFC1	pink	0.316427
MRPS16	pink	0.316713
SMS	pink	0.320073
SLC25A39	pink	0.320914
MIEN1	pink	0.322405
NAA10	pink	0.323104
TSTD1	pink	0.327952
PRDX3	pink	0.32974
SRP9	pink	0.333108
LSM7	pink	0.333549
HEBP2	pink	0.336218
PSMA1	pink	0.336248
S100A10	pink	0.338032
JTB	pink	0.339103
MTCH2	pink	0.342768
SPCS1	pink	0.343152
PSMC4	pink	0.343756
S100A13	pink	0.344637
SNX3	pink	0.344748
CNIH4	pink	0.345629
FAH	pink	0.346944
ILF2	pink	0.348011
ADRM1	pink	0.348053
SUB1	pink	0.352992
RAB5IF	pink	0.353163
GCHFR	pink	0.353253
CSTB	pink	0.353706
SNU13	pink	0.354868
SDF2L1	pink	0.356611
ACTG1	pink	0.358181
TALDO1	pink	0.359547
EIF5A	pink	0.360577
YIF1A	pink	0.360768
SF3B5	pink	0.36303
RANBP1	pink	0.363357
GTF2H5	pink	0.364515
CUTA	pink	0.365551
PSMA4	pink	0.366374
ACTB	pink	0.367454
PSMC5	pink	0.372734
PDCD6	pink	0.373811
SLC9A3R1	pink	0.377293
LAMTOR1	pink	0.377328
NAXE	pink	0.379386
BANF1	pink	0.381163
NME1	pink	0.390483
CCT5	pink	0.39214
RHEB	pink	0.393764
MRPL36	pink	0.393855
HMGN3	pink	0.394973
ARPC2	pink	0.396013
CISD1	pink	0.39631
PPIB	pink	0.396959
TMEM147	pink	0.397075
SNRPG	pink	0.398788
SSR4	pink	0.399869
TAF10	pink	0.407213
CLTB	pink	0.413877
RBX1	pink	0.415903
DYNLT1	pink	0.417172
ATP5F1C	pink	0.422705
PSMB1	pink	0.42335
S100A11	pink	0.427041
PRDX5	pink	0.43011
RPN2	pink	0.430561
ATP5MC1	pink	0.438338
MGST3	pink	0.439612
YWHAB	pink	0.443672
LSM4	pink	0.445555
C1QBP	pink	0.446774
PSMB3	pink	0.467965
NDUFS8	pink	0.47402
NDUFS6	pink	0.481657
RAN	pink	0.486873
CFL1	pink	0.487421
PFN1	pink	0.538888

## Sheet: Table S6
Table S7: List of genes related to fatty acid metabolism
PARK7
AKR7A3
AKR7A2
PRDX1
AKR1A1
TSPAN1
PDZK1IP1
TMEM59
ACADM
LAMTOR5
RHOC
PDZK1
S100A13
LAMTOR2
NAXE
TSTD1
MGST3
MPC2
PRDX6
GUK1
AGT
SH3YL1
ADI1
LAPTM4A
OST4
KHK
GALNT14
SLC3A1
RTN4
NAT8
SUCLG1
CAPG
VAMP8
RNF181
COX5B
CHCHD5
DBI
TMEM37
MZT2A
ACMSD
ATP5MC3
NDUFB3
COPS9
HIGD1A
NIT2
LRPAP1
OCIAD2
CFI
C4orf3
NDUFC1
SLC25A4
NDUFS6
AGXT2
DAB2
BHMT
GLRX
PPIC
HINT1
UQCRQ
VDAC1
CXCL14
CYSTM1
NDUFA2
GPX3
ATOX1
ATP6V0E1
ECI2
SLC17A3
HLA-F
HLA-G
HLA-C
APOM
CLIC1
RNF5
CUTA
DNPH1
COX7A2
HMGN3
SNX3
SMPDL3A
AIG1
DYNLT1
SLC22A2
PSMB1
RPA3
NDUFA4
AQP1
DDC
CHCHD2
MDH2
BRI3
ATP5MF
AZGP1
AP1S1
ZNHIT1
FIS1
IFT22
ATP6V1F
NDUFB2
GSTK1
TMEM176B
TMEM176A
AOC1
CLTRN
NDUFB11
COX7B
PGK1
PGRMC1
SLC25A5
NDUFA1
SSR4
DECR1
RIDA
NDUFB9
LY6E
GSDMD
CYC1
VPS28
PPP1R16A
DCTN3
STOML2
CA9
HINT2
CLTA
GRHPR
ALDH1A1
CTSL
FBP1
TXN
PTGR1
NDUFA8
PSMB7
TMEM141
EDF1
CDHR5
POLR2L
CD81
SLC22A18
LDHA
HTATIP2
SLC5A12
BBOX1
GLYAT
COX8A
PRDX5
FIBP
YIF1A
GSTP1
ACY3
NDUFS8
LAMTOR1
FOLR1
C11orf54
ACAT1
SLC37A4
AKR1C3
ATP5F1C
CUBN
MSRB2
CISD1
PPA1
PCBD1
ADIRF
PGAM1
NDUFB8
GSTO1
PRDX3
ECHS1
SLC6A13
MRPL51
GAPDH
TPI1
RBP5
MGST1
LDHB
TMBIM6
COX14
KRT8
KRT18
MYL6
SLC39A5
ATP5F1B
SLC25A3
C12orf75
ALDH2
PEBP1
COX6A1
DYNLL1
ARL6IP4
RAN
PXMP2
CRYL1
ITM2B
CLDN10
DAD1
PSMB5
NEDD8
SERPINA1
AMN
ADSSL1
SIVA1
GCHFR
PPIB
COX5A
CTSH
FAH
STUB1
MRPS34
FAHD1
NDUFB10
ECI1
HCFC1R1
CARHSP1
ACSM2B
METTL9
NDUFAB1
TUFM
TMEM219
SEPHS2
FAM96B
CES2
GABARAPL2
GCSH
COX4I1
APRT
DPEP1
TM4SF5
PSMB6
PFN1
C1QBP
TXNDC17
PSMB3
COA3
ATP5MC1
PHB
SLC9A3R1
MYL12B
IMPA2
ATP5F1A
ACAA2
CYB5A
CNDP2
DDRGK1
EIF6
RAB5IF
RPN2
CTSA
PSMA7
BSG
GPX4
ATP5F1D
NDUFS7
GAMT
UQCR11
TIMM13
SMIM24
MYDGF
PLIN3
C19orf70
NDUFA11
PRDX2
GADD45GIP1
NDUFB7
PGLS
COPE
UQCRFS1
PEPD
HPN
TMEM147
PSMD8
ECH1
MRPS12
BLVRB
CALM3
AP2S1
SELENOW
FCGRT
NAPSA
ETFB
ISOC2
CHMP2A
MIF
DDT
UQCR10
GAL3ST1
TCN2
HMOX1
TST
MPST
LGALS2
RBX1
ACO2
TSPO
MIOX
ATP5PF
SOD1
CBR1
MT-CO1
MT-CO2
MT-ATP6
MT-CO3
MT-ND4
MT-CYB
S100A10
CRYAB
HLA-B
MT-ND3
MT-ND1
HLA-A
MT-ND2
B2M
ACTG1
LGALS3

## Sheet: Table S7
Table S7: The results of GO analysis
ONTOLOGY	ID	Description	GeneRatio	BgRatio	pvalue	p.adjust	qvalue	geneID	Count
BP	GO:0006119	oxidative phosphorylation	40/288	148/18862	7.97522e-39	2.53851e-35	2.11385e-35	PARK7/COX5B/ATP5MC3/NDUFB3/NDUFC1/NDUFS6/UQCRQ/NDUFA2/COX7A2/NDUFA4/CHCHD2/ATP5MF/NDUFB2/NDUFB11/COX7B/NDUFA1/NDUFB9/CYC1/STOML2/NDUFA8/COX8A/NDUFS8/ATP5F1C/NDUFB8/ATP5F1B/COX6A1/COX5A/NDUFB10/NDUFAB1/COX4I1/ATP5MC1/ATP5F1A/ATP5F1D/NDUFS7/UQCR11/NDUFA11/NDUFB7/UQCRFS1/UQCR10/ATP5PF	40
BP	GO:0046034	ATP metabolic process	49/288	313/18862	3.02192e-35	4.80938e-32	4.00483e-32	PARK7/COX5B/ATP5MC3/NDUFB3/NDUFC1/NDUFS6/UQCRQ/NDUFA2/COX7A2/NDUFA4/CHCHD2/ATP5MF/FIS1/NDUFB2/NDUFB11/COX7B/PGK1/NDUFA1/NDUFB9/CYC1/STOML2/FBP1/NDUFA8/LDHA/COX8A/NDUFS8/ATP5F1C/PGAM1/NDUFB8/GAPDH/TPI1/ATP5F1B/COX6A1/COX5A/NDUFB10/NDUFAB1/COX4I1/ATP5MC1/ATP5F1A/EIF6/ATP5F1D/NDUFS7/UQCR11/NDUFA11/NDUFB7/UQCRFS1/UQCR10/TSPO/ATP5PF	49
BP	GO:0022900	electron transport chain	38/288	178/18862	1.10744e-32	1.17499e-29	9.78433e-30	PARK7/AKR7A3/AKR7A2/AKR1A1/COX5B/NDUFB3/NDUFC1/NDUFS6/GLRX/UQCRQ/NDUFA2/COX7A2/NDUFA4/CHCHD2/NDUFB2/NDUFB11/COX7B/NDUFA1/NDUFB9/CYC1/NDUFA8/COX8A/NDUFS8/NDUFB8/ALDH2/COX6A1/COX5A/NDUFB10/NDUFAB1/COX4I1/CYB5A/NDUFS7/UQCR11/NDUFA11/NDUFB7/UQCRFS1/ETFB/UQCR10	38
BP	GO:0042775	mitochondrial ATP synthesis coupled electron transport	30/288	99/18862	5.71677e-31	4.54912e-28	3.78811e-28	PARK7/COX5B/NDUFB3/NDUFC1/NDUFS6/UQCRQ/NDUFA2/NDUFA4/CHCHD2/NDUFB2/NDUFB11/COX7B/NDUFA1/NDUFB9/CYC1/NDUFA8/COX8A/NDUFS8/NDUFB8/COX6A1/COX5A/NDUFB10/NDUFAB1/COX4I1/NDUFS7/UQCR11/NDUFA11/NDUFB7/UQCRFS1/UQCR10	30
BP	GO:0042773	ATP synthesis coupled electron transport	30/288	100/18862	8.05826e-31	5.12989e-28	4.27173e-28	PARK7/COX5B/NDUFB3/NDUFC1/NDUFS6/UQCRQ/NDUFA2/NDUFA4/CHCHD2/NDUFB2/NDUFB11/COX7B/NDUFA1/NDUFB9/CYC1/NDUFA8/COX8A/NDUFS8/NDUFB8/COX6A1/COX5A/NDUFB10/NDUFAB1/COX4I1/NDUFS7/UQCR11/NDUFA11/NDUFB7/UQCRFS1/UQCR10	30
BP	GO:0045333	cellular respiration	37/288	187/18862	1.49067e-30	7.90802e-28	6.58512e-28	PARK7/SUCLG1/COX5B/NDUFB3/NDUFC1/NDUFS6/UQCRQ/NDUFA2/NDUFA4/CHCHD2/MDH2/NDUFB2/NDUFB11/COX7B/NDUFA1/NDUFB9/CYC1/NDUFA8/COX8A/NDUFS8/CISD1/NDUFB8/COX6A1/COX5A/FAHD1/NDUFB10/NDUFAB1/COX4I1/ATP5F1D/NDUFS7/UQCR11/NDUFA11/NDUFB7/UQCRFS1/ETFB/UQCR10/ACO2	37
BP	GO:0022904	respiratory electron transport chain	31/288	117/18862	6.06533e-30	2.75799e-27	2.29662e-27	PARK7/COX5B/NDUFB3/NDUFC1/NDUFS6/UQCRQ/NDUFA2/NDUFA4/CHCHD2/NDUFB2/NDUFB11/COX7B/NDUFA1/NDUFB9/CYC1/NDUFA8/COX8A/NDUFS8/NDUFB8/COX6A1/COX5A/NDUFB10/NDUFAB1/COX4I1/NDUFS7/UQCR11/NDUFA11/NDUFB7/UQCRFS1/ETFB/UQCR10	31
BP	GO:0015980	energy derivation by oxidation of organic compounds	38/288	278/18862	3.39438e-25	1.35054e-22	1.12461e-22	PARK7/KHK/SUCLG1/COX5B/NDUFB3/NDUFC1/NDUFS6/UQCRQ/NDUFA2/NDUFA4/CHCHD2/MDH2/NDUFB2/NDUFB11/COX7B/NDUFA1/NDUFB9/CYC1/NDUFA8/COX8A/NDUFS8/CISD1/NDUFB8/COX6A1/COX5A/FAHD1/NDUFB10/NDUFAB1/COX4I1/ATP5F1D/NDUFS7/UQCR11/NDUFA11/NDUFB7/UQCRFS1/ETFB/UQCR10/ACO2	38
BP	GO:0006120	mitochondrial electron transport, NADH to ubiquinone	18/288	55/18862	1.03613e-19	3.66444e-17	3.05142e-17	PARK7/NDUFB3/NDUFC1/NDUFS6/NDUFA2/NDUFA4/NDUFB2/NDUFB11/NDUFA1/NDUFB9/NDUFA8/NDUFS8/NDUFB8/NDUFB10/NDUFAB1/NDUFS7/NDUFA11/NDUFB7	18
BP	GO:0098754	detoxification	23/288	138/18862	1.3303e-17	4.23434e-15	3.52599e-15	PARK7/AKR7A3/PRDX1/AKR1A1/PDZK1/MGST3/PRDX6/GPX3/SLC17A3/APOM/GSTK1/TXN/SLC22A18/PRDX5/GSTP1/GSTO1/PRDX3/MGST1/TXNDC17/GPX4/PRDX2/SELENOW/SOD1	23
BP	GO:1902600	proton transmembrane transport	23/288	157/18862	2.556e-16	7.39615e-14	6.15887e-14	PARK7/ATP5MC3/ATP6V0E1/COX7A2/NDUFA4/ATP5MF/ATP6V1F/COX7B/STOML2/COX8A/ATP5F1C/ATP5F1B/SLC25A3/COX6A1/COX5A/COX4I1/ATP5MC1/SLC9A3R1/ATP5F1A/CYB5A/ATP5F1D/NDUFS7/ATP5PF	23
BP	GO:0033108	mitochondrial respiratory chain complex assembly	19/288	101/18862	9.08431e-16	2.40961e-13	2.00652e-13	NDUFB3/NDUFC1/NDUFS6/NDUFA2/NDUFB2/NDUFB11/NDUFA1/NDUFB9/NDUFA8/NDUFS8/NDUFB8/COX14/NDUFB10/NDUFAB1/COA3/NDUFS7/NDUFA11/NDUFB7/UQCRFS1	19
BP	GO:0010257	NADH dehydrogenase complex assembly	16/288	65/18862	1.905e-15	4.33116e-13	3.60661e-13	NDUFB3/NDUFC1/NDUFS6/NDUFA2/NDUFB2/NDUFB11/NDUFA1/NDUFB9/NDUFA8/NDUFS8/NDUFB8/NDUFB10/NDUFAB1/NDUFS7/NDUFA11/NDUFB7	16
BP	GO:0032981	mitochondrial respiratory chain complex I assembly	16/288	65/18862	1.905e-15	4.33116e-13	3.60661e-13	NDUFB3/NDUFC1/NDUFS6/NDUFA2/NDUFB2/NDUFB11/NDUFA1/NDUFB9/NDUFA8/NDUFS8/NDUFB8/NDUFB10/NDUFAB1/NDUFS7/NDUFA11/NDUFB7	16
BP	GO:0009636	response to toxic substance	26/288	239/18862	4.46242e-15	9.46925e-13	7.88517e-13	PARK7/AKR7A3/PRDX1/AKR1A1/PDZK1/MGST3/PRDX6/GPX3/SLC17A3/APOM/DDC/GSTK1/TXN/SLC22A18/GLYAT/PRDX5/GSTP1/GSTO1/PRDX3/MGST1/TXNDC17/GPX4/PRDX2/SELENOW/MPST/SOD1	26
BP	GO:1990748	cellular detoxification	19/288	115/18862	1.11593e-14	2.22e-12	1.84862e-12	PARK7/PRDX1/AKR1A1/MGST3/PRDX6/GPX3/APOM/GSTK1/TXN/PRDX5/GSTP1/GSTO1/PRDX3/MGST1/TXNDC17/GPX4/PRDX2/SELENOW/SOD1	19
BP	GO:0098869	cellular oxidant detoxification	18/288	102/18862	1.71343e-14	3.20814e-12	2.67146e-12	PARK7/PRDX1/MGST3/PRDX6/GPX3/APOM/GSTK1/TXN/PRDX5/GSTP1/GSTO1/PRDX3/MGST1/TXNDC17/GPX4/PRDX2/SELENOW/SOD1	18
BP	GO:0097237	cellular response to toxic substance	19/288	122/18862	3.42828e-14	6.06233e-12	5.04819e-12	PARK7/PRDX1/AKR1A1/MGST3/PRDX6/GPX3/APOM/GSTK1/TXN/PRDX5/GSTP1/GSTO1/PRDX3/MGST1/TXNDC17/GPX4/PRDX2/SELENOW/SOD1	19
BP	GO:0044282	small molecule catabolic process	31/288	431/18862	8.42967e-13	1.41219e-10	1.17595e-10	PARK7/AKR1A1/ACADM/KHK/ACMSD/AGXT2/ECI2/AIG1/PGK1/DECR1/RIDA/ALDH1A1/ACAT1/AKR1C3/PCBD1/PGAM1/ECHS1/GAPDH/TPI1/ALDH2/CRYL1/FAH/ECI1/GCSH/IMPA2/ACAA2/ECH1/ETFB/TST/MPST/MIOX	31
BP	GO:0048002	antigen processing and presentation of peptide antigen	21/288	194/18862	2.30727e-12	3.67202e-10	3.05774e-10	VAMP8/HLA-F/HLA-G/HLA-C/PSMB1/AZGP1/AP1S1/DCTN3/CLTA/CTSL/PSMB7/DYNLL1/PSMB5/PSMB6/PSMB3/PSMA7/PSMD8/AP2S1/HLA-B/HLA-A/B2M	21
BP	GO:0009060	aerobic respiration	15/288	86/18862	3.27384e-12	4.96221e-10	4.1321e-10	SUCLG1/COX5B/NDUFA4/MDH2/COX7B/COX8A/NDUFS8/COX6A1/COX5A/FAHD1/COX4I1/ATP5F1D/NDUFS7/UQCR10/ACO2	15
BP	GO:0002478	antigen processing and presentation of exogenous peptide antigen	20/288	177/18862	3.5081e-12	5.07558e-10	4.22651e-10	VAMP8/HLA-F/HLA-G/HLA-C/PSMB1/AP1S1/DCTN3/CLTA/CTSL/PSMB7/DYNLL1/PSMB5/PSMB6/PSMB3/PSMA7/PSMD8/AP2S1/HLA-B/HLA-A/B2M	20
BP	GO:0002479	antigen processing and presentation of exogenous peptide antigen via MHC class I, TAP-dependent	14/288	75/18862	6.65093e-12	9.20431e-10	7.66455e-10	VAMP8/HLA-F/HLA-G/HLA-C/PSMB1/PSMB7/PSMB5/PSMB6/PSMB3/PSMA7/PSMD8/HLA-B/HLA-A/B2M	14
BP	GO:0019884	antigen processing and presentation of exogenous antigen	20/288	185/18862	8.00331e-12	1.06144e-09	8.83874e-10	VAMP8/HLA-F/HLA-G/HLA-C/PSMB1/AP1S1/DCTN3/CLTA/CTSL/PSMB7/DYNLL1/PSMB5/PSMB6/PSMB3/PSMA7/PSMD8/AP2S1/HLA-B/HLA-A/B2M	20
BP	GO:0006520	cellular amino acid metabolic process	26/288	331/18862	9.09339e-12	1.15777e-09	9.6409e-10	PARK7/ADI1/ACMSD/NIT2/AGXT2/BHMT/PSMB1/DDC/RIDA/PSMB7/GLYAT/ACAT1/PPA1/PCBD1/PSMB5/FAH/SEPHS2/GCSH/DPEP1/PSMB6/PSMB3/PSMA7/PEPD/PSMD8/TST/MPST	26
BP	GO:0019882	antigen processing and presentation	22/288	234/18862	1.16485e-11	1.42605e-09	1.18749e-09	VAMP8/HLA-F/HLA-G/HLA-C/PSMB1/AZGP1/AP1S1/DCTN3/CLTA/CTSL/PSMB7/DYNLL1/PSMB5/CTSH/PSMB6/PSMB3/PSMA7/PSMD8/AP2S1/HLA-B/HLA-A/B2M	22
BP	GO:0042776	mitochondrial ATP synthesis coupled proton transport	9/288	22/18862	1.66458e-11	1.89964e-09	1.58186e-09	ATP5MC3/ATP5MF/STOML2/ATP5F1C/ATP5F1B/ATP5MC1/ATP5F1A/ATP5F1D/ATP5PF	9
BP	GO:0042590	antigen processing and presentation of exogenous peptide antigen via MHC class I	14/288	80/18862	1.67106e-11	1.89964e-09	1.58186e-09	VAMP8/HLA-F/HLA-G/HLA-C/PSMB1/PSMB7/PSMB5/PSMB6/PSMB3/PSMA7/PSMD8/HLA-B/HLA-A/B2M	14
BP	GO:0002474	antigen processing and presentation of peptide antigen via MHC class I	15/288	99/18862	2.70951e-11	2.97392e-09	2.47642e-09	VAMP8/HLA-F/HLA-G/HLA-C/PSMB1/AZGP1/PSMB7/PSMB5/PSMB6/PSMB3/PSMA7/PSMD8/HLA-B/HLA-A/B2M	15
BP	GO:0015985	energy coupled proton transport, down electrochemical gradient	9/288	27/18862	1.46685e-10	1.50612e-08	1.25417e-08	ATP5MC3/ATP5MF/STOML2/ATP5F1C/ATP5F1B/ATP5MC1/ATP5F1A/ATP5F1D/ATP5PF	9
BP	GO:0015986	ATP synthesis coupled proton transport	9/288	27/18862	1.46685e-10	1.50612e-08	1.25417e-08	ATP5MC3/ATP5MF/STOML2/ATP5F1C/ATP5F1B/ATP5MC1/ATP5F1A/ATP5F1D/ATP5PF	9
BP	GO:1990542	mitochondrial transmembrane transport	14/288	109/18862	1.19601e-09	1.18965e-07	9.90639e-08	MPC2/ATP5MC3/SLC25A4/VDAC1/ATP5MF/SLC25A5/STOML2/ATP5F1C/ATP5F1B/ATP5MC1/ATP5F1A/ATP5F1D/TST/ATP5PF	14
BP	GO:0019885	antigen processing and presentation of endogenous peptide antigen via MHC class I	7/288	17/18862	3.06987e-09	2.91251e-07	2.42529e-07	HLA-F/HLA-G/HLA-C/AZGP1/HLA-B/HLA-A/B2M	7
BP	GO:0016054	organic acid catabolic process	20/288	258/18862	3.11107e-09	2.91251e-07	2.42529e-07	AKR1A1/ACADM/ACMSD/AGXT2/ECI2/AIG1/DECR1/RIDA/ACAT1/PCBD1/ECHS1/CRYL1/FAH/ECI1/GCSH/ACAA2/ECH1/ETFB/TST/MPST	20
BP	GO:0009150	purine ribonucleotide metabolic process	25/288	408/18862	4.22608e-09	3.84332e-07	3.20038e-07	MPC2/GUK1/DBI/ATP5MC3/HINT1/ATP5MF/PGK1/STOML2/FBP1/LDHA/GLYAT/ACAT1/ATP5F1C/PGAM1/GAPDH/TPI1/ATP5F1B/RAN/ACSM2B/APRT/ATP5MC1/ATP5F1A/EIF6/ATP5F1D/ATP5PF	25
BP	GO:0006163	purine nucleotide metabolic process	26/288	441/18862	4.56171e-09	4.03332e-07	3.3586e-07	MPC2/GUK1/DBI/ATP5MC3/HINT1/DNPH1/ATP5MF/PGK1/STOML2/FBP1/LDHA/GLYAT/ACAT1/ATP5F1C/PGAM1/GAPDH/TPI1/ATP5F1B/RAN/ACSM2B/APRT/ATP5MC1/ATP5F1A/EIF6/ATP5F1D/ATP5PF	26
BP	GO:0002483	antigen processing and presentation of endogenous peptide antigen	7/288	19/18862	7.74802e-09	6.66539e-07	5.55036e-07	HLA-F/HLA-G/HLA-C/AZGP1/HLA-B/HLA-A/B2M	7
BP	GO:0009259	ribonucleotide metabolic process	25/288	425/18862	9.58617e-09	8.02968e-07	6.68642e-07	MPC2/GUK1/DBI/ATP5MC3/HINT1/ATP5MF/PGK1/STOML2/FBP1/LDHA/GLYAT/ACAT1/ATP5F1C/PGAM1/GAPDH/TPI1/ATP5F1B/RAN/ACSM2B/APRT/ATP5MC1/ATP5F1A/EIF6/ATP5F1D/ATP5PF	25
BP	GO:0072521	purine-containing compound metabolic process	26/288	460/18862	1.08788e-08	8.87874e-07	7.39345e-07	MPC2/GUK1/DBI/ATP5MC3/HINT1/DNPH1/ATP5MF/PGK1/STOML2/FBP1/LDHA/GLYAT/ACAT1/ATP5F1C/PGAM1/GAPDH/TPI1/ATP5F1B/RAN/ACSM2B/APRT/ATP5MC1/ATP5F1A/EIF6/ATP5F1D/ATP5PF	26
BP	GO:0072329	monocarboxylic acid catabolic process	14/288	131/18862	1.35272e-08	1.07643e-06	8.96357e-07	AKR1A1/ACADM/AGXT2/ECI2/AIG1/DECR1/ACAT1/ECHS1/CRYL1/FAH/ECI1/ACAA2/ECH1/ETFB	14
BP	GO:0019693	ribose phosphate metabolic process	25/288	435/18862	1.52113e-08	1.18091e-06	9.83362e-07	MPC2/GUK1/DBI/ATP5MC3/HINT1/ATP5MF/PGK1/STOML2/FBP1/LDHA/GLYAT/ACAT1/ATP5F1C/PGAM1/GAPDH/TPI1/ATP5F1B/RAN/ACSM2B/APRT/ATP5MC1/ATP5F1A/EIF6/ATP5F1D/ATP5PF	25
BP	GO:0006123	mitochondrial electron transport, cytochrome c to oxygen	7/288	21/18862	1.74177e-08	1.28932e-06	1.07363e-06	COX5B/NDUFA4/COX7B/COX8A/COX6A1/COX5A/COX4I1	7
BP	GO:0019646	aerobic electron transport chain	7/288	21/18862	1.74177e-08	1.28932e-06	1.07363e-06	COX5B/NDUFA4/COX7B/COX8A/COX6A1/COX5A/COX4I1	7
BP	GO:0071456	cellular response to hypoxia	17/288	206/18862	1.93147e-08	1.39724e-06	1.1635e-06	HIGD1A/PSMB1/AQP1/CHCHD2/PGK1/CA9/PSMB7/TMBIM6/PSMB5/STUB1/PSMB6/PSMB3/ACAA2/PSMA7/PSMD8/HMOX1/RBX1	17
BP	GO:0006521	regulation of cellular amino acid metabolic process	10/288	62/18862	3.14553e-08	2.20007e-06	1.83203e-06	PARK7/ACMSD/BHMT/PSMB1/PSMB7/PSMB5/PSMB6/PSMB3/PSMA7/PSMD8	10
BP	GO:0043312	neutrophil degranulation	26/288	485/18862	3.17949e-08	2.20007e-06	1.83203e-06	LAMTOR2/PRDX6/VAMP8/NIT2/CYSTM1/HLA-C/DYNLT1/PSMB1/BRI3/AOC1/PGRMC1/GSDMD/PSMB7/GSTP1/LAMTOR1/PGAM1/MGST1/DYNLL1/SERPINA1/CTSH/APRT/CTSA/MIF/HLA-B/B2M/LGALS3	26
BP	GO:0036294	cellular response to decreased oxygen levels	17/288	214/18862	3.39607e-08	2.29994e-06	1.91519e-06	HIGD1A/PSMB1/AQP1/CHCHD2/PGK1/CA9/PSMB7/TMBIM6/PSMB5/STUB1/PSMB6/PSMB3/ACAA2/PSMA7/PSMD8/HMOX1/RBX1	17
BP	GO:0002283	neutrophil activation involved in immune response	26/288	488/18862	3.59792e-08	2.38587e-06	1.98675e-06	LAMTOR2/PRDX6/VAMP8/NIT2/CYSTM1/HLA-C/DYNLT1/PSMB1/BRI3/AOC1/PGRMC1/GSDMD/PSMB7/GSTP1/LAMTOR1/PGAM1/MGST1/DYNLL1/SERPINA1/CTSH/APRT/CTSA/MIF/HLA-B/B2M/LGALS3	26
BP	GO:0006081	cellular aldehyde metabolic process	10/288	63/18862	3.68908e-08	2.3964e-06	1.99551e-06	PARK7/AKR7A3/AKR7A2/AKR1A1/KHK/AGXT2/GRHPR/ALDH1A1/AKR1C3/TPI1	10
BP	GO:0006805	xenobiotic metabolic process	13/288	120/18862	3.81377e-08	2.42784e-06	2.0217e-06	AKR7A3/AKR7A2/MGST3/GUK1/AOC1/GLYAT/GSTP1/ACY3/GSTO1/MGST1/ACSM2B/CES2/DPEP1	13
BP	GO:0046395	carboxylic acid catabolic process	18/288	243/18862	3.92767e-08	2.45133e-06	2.04126e-06	AKR1A1/ACADM/ACMSD/AGXT2/ECI2/AIG1/DECR1/RIDA/ACAT1/PCBD1/ECHS1/CRYL1/FAH/ECI1/GCSH/ACAA2/ECH1/ETFB	18
BP	GO:1901605	alpha-amino acid metabolic process	16/288	191/18862	4.12539e-08	2.52522e-06	2.10278e-06	PARK7/ADI1/ACMSD/NIT2/AGXT2/BHMT/RIDA/GLYAT/ACAT1/PCBD1/FAH/SEPHS2/GCSH/DPEP1/TST/MPST	16
BP	GO:0042407	cristae formation	8/288	35/18862	4.4121e-08	2.64975e-06	2.20649e-06	ATP5MC3/ATP5MF/ATP5F1C/ATP5F1B/ATP5MC1/ATP5F1A/ATP5F1D/ATP5PF	8
BP	GO:0006839	mitochondrial transport	19/288	274/18862	4.70987e-08	2.77621e-06	2.31179e-06	MPC2/ATP5MC3/SLC25A4/VDAC1/DYNLT1/ATP5MF/FIS1/SLC25A5/STOML2/ATP5F1C/ATP5F1B/ATP5MC1/ATP5F1A/ACAA2/ATP5F1D/TIMM13/TST/TSPO/ATP5PF	19
BP	GO:0002446	neutrophil mediated immunity	26/288	499/18862	5.61194e-08	3.24778e-06	2.70447e-06	LAMTOR2/PRDX6/VAMP8/NIT2/CYSTM1/HLA-C/DYNLT1/PSMB1/BRI3/AOC1/PGRMC1/GSDMD/PSMB7/GSTP1/LAMTOR1/PGAM1/MGST1/DYNLL1/SERPINA1/CTSH/APRT/CTSA/MIF/HLA-B/B2M/LGALS3	26
BP	GO:0042119	neutrophil activation	26/288	500/18862	5.83946e-08	3.31911e-06	2.76387e-06	LAMTOR2/PRDX6/VAMP8/NIT2/CYSTM1/HLA-C/DYNLT1/PSMB1/BRI3/AOC1/PGRMC1/GSDMD/PSMB7/GSTP1/LAMTOR1/PGAM1/MGST1/DYNLL1/SERPINA1/CTSH/APRT/CTSA/MIF/HLA-B/B2M/LGALS3	26
BP	GO:0071466	cellular response to xenobiotic stimulus	13/288	125/18862	6.2291e-08	3.47846e-06	2.89656e-06	AKR7A3/AKR7A2/MGST3/GUK1/AOC1/GLYAT/GSTP1/ACY3/GSTO1/MGST1/ACSM2B/CES2/DPEP1	13
BP	GO:0006790	sulfur compound metabolic process	22/288	378/18862	9.22844e-08	4.97896e-06	4.14604e-06	PARK7/AKR1A1/TSTD1/MGST3/MPC2/ADI1/NAT8/DBI/BHMT/CLIC1/GSTK1/GLYAT/GSTP1/ACAT1/GSTO1/MGST1/ACSM2B/DPEP1/CNDP2/TST/MPST/SOD1	22
BP	GO:0019883	antigen processing and presentation of endogenous antigen	7/288	26/18862	9.22898e-08	4.97896e-06	4.14604e-06	HLA-F/HLA-G/HLA-C/AZGP1/HLA-B/HLA-A/B2M	7
BP	GO:0071453	cellular response to oxygen levels	17/288	231/18862	1.03695e-07	5.50103e-06	4.58078e-06	HIGD1A/PSMB1/AQP1/CHCHD2/PGK1/CA9/PSMB7/TMBIM6/PSMB5/STUB1/PSMB6/PSMB3/ACAA2/PSMA7/PSMD8/HMOX1/RBX1	17
BP	GO:0043618	regulation of transcription from RNA polymerase II promoter in response to stress	12/288	109/18862	1.07185e-07	5.59019e-06	4.65503e-06	HIGD1A/PSMB1/CA9/PSMB7/TMBIM6/PSMB5/PSMB6/PSMB3/PSMA7/PSMD8/HMOX1/RBX1	12
BP	GO:0009410	response to xenobiotic stimulus	13/288	131/18862	1.08888e-07	5.59019e-06	4.65503e-06	AKR7A3/AKR7A2/MGST3/GUK1/AOC1/GLYAT/GSTP1/ACY3/GSTO1/MGST1/ACSM2B/CES2/DPEP1	13
BP	GO:0006754	ATP biosynthetic process	9/288	56/18862	1.60909e-07	8.00272e-06	6.66397e-06	ATP5MC3/ATP5MF/STOML2/ATP5F1C/ATP5F1B/ATP5MC1/ATP5F1A/ATP5F1D/ATP5PF	9
BP	GO:0007007	inner mitochondrial membrane organization	9/288	56/18862	1.60909e-07	8.00272e-06	6.66397e-06	ATP5MC3/ATP5MF/ATP5F1C/ATP5F1B/ATP5MC1/ATP5F1A/ATP5F1D/TIMM13/ATP5PF	9
BP	GO:0043620	regulation of DNA-templated transcription in response to stress	12/288	115/18862	1.94453e-07	9.52223e-06	7.92929e-06	HIGD1A/PSMB1/CA9/PSMB7/TMBIM6/PSMB5/PSMB6/PSMB3/PSMA7/PSMD8/HMOX1/RBX1	12
BP	GO:0033238	regulation of cellular amine metabolic process	10/288	77/18862	2.62341e-07	1.24632e-05	1.03782e-05	PARK7/ACMSD/BHMT/PSMB1/PSMB7/PSMB5/PSMB6/PSMB3/PSMA7/PSMD8	10
BP	GO:0061418	regulation of transcription from RNA polymerase II promoter in response to hypoxia	10/288	77/18862	2.62341e-07	1.24632e-05	1.03782e-05	HIGD1A/PSMB1/CA9/PSMB7/PSMB5/PSMB6/PSMB3/PSMA7/PSMD8/RBX1	10
BP	GO:0007006	mitochondrial membrane organization	13/288	144/18862	3.30604e-07	1.54752e-05	1.28864e-05	ATP5MC3/DYNLT1/ATP5MF/SLC25A5/ATP5F1C/ATP5F1B/ATP5MC1/ATP5F1A/ACAA2/ATP5F1D/TIMM13/CALM3/ATP5PF	13
BP	GO:0072593	reactive oxygen species metabolic process	18/288	281/18862	3.49029e-07	1.61008e-05	1.34074e-05	PARK7/PRDX1/PRDX6/AGT/AGXT2/VDAC1/GPX3/PRDX5/GSTP1/AKR1C3/PRDX3/DYNLL1/GCHFR/EIF6/PRDX2/TSPO/SOD1/CRYAB	18
BP	GO:0006979	response to oxidative stress	23/288	444/18862	3.74626e-07	1.69552e-05	1.41188e-05	PARK7/PRDX1/PRDX6/GPX3/ATOX1/AQP1/CHCHD2/TXN/LDHA/PRDX5/GSTP1/NDUFS8/AKR1C3/MSRB2/PRDX3/MGST1/PSMB5/DPEP1/GPX4/PRDX2/HMOX1/SOD1/CRYAB	23
BP	GO:0009205	purine ribonucleoside triphosphate metabolic process	10/288	80/18862	3.78204e-07	1.69552e-05	1.41188e-05	ATP5MC3/ATP5MF/STOML2/ATP5F1C/ATP5F1B/RAN/ATP5MC1/ATP5F1A/ATP5F1D/ATP5PF	10
BP	GO:0006575	cellular modified amino acid metabolic process	15/288	198/18862	4.07465e-07	1.80134e-05	1.5e-05	PARK7/ACADM/NAT8/BHMT/CLIC1/GSTK1/BBOX1/GSTP1/FOLR1/GSTO1/DPEP1/CNDP2/GAMT/HPN/SOD1	15
BP	GO:0006749	glutathione metabolic process	9/288	64/18862	5.25725e-07	2.2923e-05	1.90883e-05	PARK7/NAT8/CLIC1/GSTK1/GSTP1/GSTO1/DPEP1/CNDP2/SOD1	9
BP	GO:0006631	fatty acid metabolic process	21/288	392/18862	7.1226e-07	3.02045e-05	2.51517e-05	ACADM/ECI2/AIG1/DECR1/PTGR1/GSTP1/ACAT1/AKR1C3/ECHS1/CRYL1/ECI1/ACSM2B/NDUFAB1/CES2/ACAA2/EIF6/GPX4/ECH1/ETFB/MIF/CBR1	21
BP	GO:0010499	proteasomal ubiquitin-independent protein catabolic process	6/288	22/18862	7.30679e-07	3.02045e-05	2.51517e-05	PSMB1/PSMB7/PSMB5/PSMB6/PSMB3/PSMA7	6
BP	GO:1901685	glutathione derivative metabolic process	6/288	22/18862	7.30679e-07	3.02045e-05	2.51517e-05	AKR1A1/MGST3/GSTK1/GSTP1/GSTO1/MGST1	6
BP	GO:1901687	glutathione derivative biosynthetic process	6/288	22/18862	7.30679e-07	3.02045e-05	2.51517e-05	AKR1A1/MGST3/GSTK1/GSTP1/GSTO1/MGST1	6
BP	GO:0009144	purine nucleoside triphosphate metabolic process	10/288	86/18862	7.50411e-07	3.06226e-05	2.54998e-05	ATP5MC3/ATP5MF/STOML2/ATP5F1C/ATP5F1B/RAN/ATP5MC1/ATP5F1A/ATP5F1D/ATP5PF	10
BP	GO:0009206	purine ribonucleoside triphosphate biosynthetic process	9/288	67/18862	7.84198e-07	3.15962e-05	2.63106e-05	ATP5MC3/ATP5MF/STOML2/ATP5F1C/ATP5F1B/ATP5MC1/ATP5F1A/ATP5F1D/ATP5PF	9
BP	GO:0009199	ribonucleoside triphosphate metabolic process	10/288	87/18862	8.36565e-07	3.32848e-05	2.77167e-05	ATP5MC3/ATP5MF/STOML2/ATP5F1C/ATP5F1B/RAN/ATP5MC1/ATP5F1A/ATP5F1D/ATP5PF	10
BP	GO:0009141	nucleoside triphosphate metabolic process	11/288	109/18862	8.8608e-07	3.4619e-05	2.88277e-05	ATP5MC3/SMPDL3A/ATP5MF/STOML2/ATP5F1C/ATP5F1B/RAN/ATP5MC1/ATP5F1A/ATP5F1D/ATP5PF	11
BP	GO:0009145	purine nucleoside triphosphate biosynthetic process	9/288	68/18862	8.91851e-07	3.4619e-05	2.88277e-05	ATP5MC3/ATP5MF/STOML2/ATP5F1C/ATP5F1B/ATP5MC1/ATP5F1A/ATP5F1D/ATP5PF	9
BP	GO:0006122	mitochondrial electron transport, ubiquinol to cytochrome c	5/288	14/18862	1.43361e-06	5.49781e-05	4.5781e-05	UQCRQ/CYC1/UQCR11/UQCRFS1/UQCR10	5
BP	GO:0009201	ribonucleoside triphosphate biosynthetic process	9/288	73/18862	1.64369e-06	6.2284e-05	5.18647e-05	ATP5MC3/ATP5MF/STOML2/ATP5F1C/ATP5F1B/ATP5MC1/ATP5F1A/ATP5F1D/ATP5PF	9
BP	GO:0001666	response to hypoxia	19/288	348/18862	1.84488e-06	6.90852e-05	5.75281e-05	HIGD1A/PSMB1/AQP1/CHCHD2/PGK1/CA9/PSMB7/LDHA/TMBIM6/PSMB5/STUB1/PSMB6/PSMB3/ACAA2/PSMA7/PSMD8/HMOX1/RBX1/CRYAB	19
BP	GO:0042743	hydrogen peroxide metabolic process	8/288	56/18862	2.01713e-06	7.46571e-05	6.21679e-05	PARK7/PRDX1/PRDX6/GPX3/PRDX5/PRDX3/PRDX2/SOD1	8
BP	GO:0006635	fatty acid beta-oxidation	9/288	75/18862	2.07054e-06	7.5753e-05	6.30806e-05	ACADM/ECI2/DECR1/ACAT1/ECHS1/ECI1/ACAA2/ECH1/ETFB	9
BP	GO:0001738	morphogenesis of a polarized epithelium	12/288	144/18862	2.2064e-06	7.98065e-05	6.64559e-05	DAB2/PSMB1/PSMB7/PSMB5/PSMB6/PFN1/PSMB3/SLC9A3R1/PSMA7/PSMD8/AP2S1/ACTG1	12
BP	GO:0036293	response to decreased oxygen levels	19/288	360/18862	3.03224e-06	0.000108445	9.03037e-05	HIGD1A/PSMB1/AQP1/CHCHD2/PGK1/CA9/PSMB7/LDHA/TMBIM6/PSMB5/STUB1/PSMB6/PSMB3/ACAA2/PSMA7/PSMD8/HMOX1/RBX1/CRYAB	19
BP	GO:0009069	serine family amino acid metabolic process	7/288	43/18862	3.62058e-06	0.000128048	0.000106627	AGXT2/RIDA/GLYAT/SEPHS2/GCSH/TST/MPST	7
BP	GO:0001916	positive regulation of T cell mediated cytotoxicity	6/288	29/18862	4.25182e-06	0.00014872	0.000123841	HLA-F/HLA-G/AZGP1/HLA-B/HLA-A/B2M	6
BP	GO:0009062	fatty acid catabolic process	10/288	106/18862	5.1627e-06	0.000178618	0.000148738	ACADM/ECI2/AIG1/DECR1/ACAT1/ECHS1/ECI1/ACAA2/ECH1/ETFB	10
BP	GO:0009142	nucleoside triphosphate biosynthetic process	9/288	84/18862	5.38364e-06	0.000184259	0.000153435	ATP5MC3/ATP5MF/STOML2/ATP5F1C/ATP5F1B/ATP5MC1/ATP5F1A/ATP5F1D/ATP5PF	9
BP	GO:0044106	cellular amine metabolic process	12/288	158/18862	5.80205e-06	0.000196467	0.000163601	PARK7/ACMSD/BHMT/PSMB1/DDC/AOC1/PSMB7/PSMB5/PSMB6/PSMB3/PSMA7/PSMD8	12
BP	GO:0060071	Wnt signaling pathway, planar cell polarity pathway	10/288	108/18862	6.11014e-06	0.000204722	0.000170475	DAB2/PSMB1/PSMB7/PSMB5/PSMB6/PFN1/PSMB3/PSMA7/PSMD8/AP2S1	10
BP	GO:0042744	hydrogen peroxide catabolic process	6/288	31/18862	6.42335e-06	0.000212974	0.000177346	PRDX1/PRDX6/GPX3/PRDX5/PRDX3/PRDX2	6
BP	GO:0001913	T cell mediated cytotoxicity	7/288	48/18862	7.75054e-06	0.00025433	0.000211784	HLA-F/HLA-G/AZGP1/CTSH/HLA-B/HLA-A/B2M	7
BP	GO:0070482	response to oxygen levels	19/288	385/18862	7.96284e-06	0.00025683	0.000213865	HIGD1A/PSMB1/AQP1/CHCHD2/PGK1/CA9/PSMB7/LDHA/TMBIM6/PSMB5/STUB1/PSMB6/PSMB3/ACAA2/PSMA7/PSMD8/HMOX1/RBX1/CRYAB	19
BP	GO:0009308	amine metabolic process	12/288	163/18862	7.9881e-06	0.00025683	0.000213865	PARK7/ACMSD/BHMT/PSMB1/DDC/AOC1/PSMB7/PSMB5/PSMB6/PSMB3/PSMA7/PSMD8	12
BP	GO:0090175	regulation of establishment of planar polarity	10/288	112/18862	8.46429e-06	0.000269418	0.000224348	DAB2/PSMB1/PSMB7/PSMB5/PSMB6/PFN1/PSMB3/PSMA7/PSMD8/AP2S1	10
BP	GO:0042180	cellular ketone metabolic process	15/288	254/18862	8.99985e-06	0.000283629	0.000236182	PARK7/AKR7A2/AKR1A1/ACMSD/BHMT/PSMB1/PSMB7/AKR1C3/TPI1/PSMB5/PSMB6/PSMB3/EIF6/PSMA7/PSMD8	15
BP	GO:0000302	response to reactive oxygen species	14/288	224/18862	9.45385e-06	0.000295016	0.000245664	PARK7/PRDX1/AQP1/TXN/LDHA/PRDX5/GSTP1/AKR1C3/PRDX3/DPEP1/PRDX2/HMOX1/SOD1/CRYAB	14
BP	GO:0006164	purine nucleotide biosynthetic process	13/288	197/18862	1.10394e-05	0.000341148	0.000284079	MPC2/GUK1/ATP5MC3/ATP5MF/STOML2/ACAT1/ATP5F1C/ATP5F1B/APRT/ATP5MC1/ATP5F1A/ATP5F1D/ATP5PF	13
BP	GO:0031647	regulation of protein stability	16/288	295/18862	1.31871e-05	0.000403602	0.000336084	PARK7/TSPAN1/RTN4/RNF5/CD81/GAPDH/DAD1/PPIB/CTSH/STUB1/PFN1/PHB/DDRGK1/CTSA/ISOC2/CRYAB	16
BP	GO:0002711	positive regulation of T cell mediated immunity	7/288	52/18862	1.33677e-05	0.000405232	0.000337442	HLA-F/HLA-G/AZGP1/CD81/HLA-B/HLA-A/B2M	7
BP	GO:0009165	nucleotide biosynthetic process	15/288	264/18862	1.42468e-05	0.000427808	0.000356242	NAXE/MPC2/GUK1/ACMSD/ATP5MC3/ATP5MF/STOML2/ACAT1/ATP5F1C/ATP5F1B/APRT/ATP5MC1/ATP5F1A/ATP5F1D/ATP5PF	15
BP	GO:0034599	cellular response to oxidative stress	16/288	299/18862	1.55774e-05	0.000463392	0.000385873	PARK7/PRDX1/PRDX6/GPX3/AQP1/CHCHD2/TXN/PRDX5/GSTP1/AKR1C3/PRDX3/MGST1/DPEP1/PRDX2/HMOX1/SOD1	16
BP	GO:1901293	nucleoside phosphate biosynthetic process	15/288	267/18862	1.62782e-05	0.00047895	0.000398828	NAXE/MPC2/GUK1/ACMSD/ATP5MC3/ATP5MF/STOML2/ACAT1/ATP5F1C/ATP5F1B/APRT/ATP5MC1/ATP5F1A/ATP5F1D/ATP5PF	15
BP	GO:0009152	purine ribonucleotide biosynthetic process	12/288	175/18862	1.64014e-05	0.00047895	0.000398828	MPC2/ATP5MC3/ATP5MF/STOML2/ACAT1/ATP5F1C/ATP5F1B/APRT/ATP5MC1/ATP5F1A/ATP5F1D/ATP5PF	12
BP	GO:0016053	organic acid biosynthetic process	17/288	335/18862	1.68123e-05	0.000484011	0.000403043	PARK7/AKR1A1/MGST3/ADI1/ACMSD/AGXT2/BHMT/GSTP1/AKR1C3/ACSM2B/NDUFAB1/SEPHS2/EIF6/GPX4/GAMT/MIF/CBR1	17
BP	GO:1902036	regulation of hematopoietic stem cell differentiation	8/288	74/18862	1.68788e-05	0.000484011	0.000403043	OCIAD2/PSMB1/PSMB7/PSMB5/PSMB6/PSMB3/PSMA7/PSMD8	8
BP	GO:0001736	establishment of planar polarity	10/288	123/18862	1.93657e-05	0.000545496	0.000454242	DAB2/PSMB1/PSMB7/PSMB5/PSMB6/PFN1/PSMB3/PSMA7/PSMD8/AP2S1	10
BP	GO:0007164	establishment of tissue polarity	10/288	123/18862	1.93657e-05	0.000545496	0.000454242	DAB2/PSMB1/PSMB7/PSMB5/PSMB6/PFN1/PSMB3/PSMA7/PSMD8/AP2S1	10
BP	GO:0072522	purine-containing compound biosynthetic process	13/288	208/18862	1.96998e-05	0.000547756	0.000456123	MPC2/GUK1/ATP5MC3/ATP5MF/STOML2/ACAT1/ATP5F1C/ATP5F1B/APRT/ATP5MC1/ATP5F1A/ATP5F1D/ATP5PF	13
BP	GO:0006090	pyruvate metabolic process	11/288	150/18862	1.97901e-05	0.000547756	0.000456123	MPC2/VDAC1/PGK1/FBP1/LDHA/PGAM1/GAPDH/TPI1/LDHB/EIF6/BSG	11
BP	GO:0019748	secondary metabolic process	7/288	56/18862	2.19972e-05	0.000598992	0.000498789	AKR7A3/AKR7A2/AKR1A1/ACMSD/DDC/AKR1C3/DDT	7
BP	GO:0001914	regulation of T cell mediated cytotoxicity	6/288	38/18862	2.20176e-05	0.000598992	0.000498789	HLA-F/HLA-G/AZGP1/HLA-B/HLA-A/B2M	6
BP	GO:0062197	cellular response to chemical stress	17/288	347/18862	2.63404e-05	0.000710521	0.000591661	PARK7/PRDX1/PRDX6/GPX3/AQP1/CHCHD2/TXN/PRDX5/GSTP1/AKR1C3/PRDX3/MGST1/DPEP1/PRDX2/HMOX1/TSPO/SOD1	17
BP	GO:0010565	regulation of cellular ketone metabolic process	12/288	185/18862	2.85171e-05	0.000762772	0.000635171	PARK7/ACMSD/BHMT/PSMB1/PSMB7/AKR1C3/PSMB5/PSMB6/PSMB3/EIF6/PSMA7/PSMD8	12
BP	GO:0010038	response to metal ion	17/288	352/18862	3.15576e-05	0.000837066	0.000697036	PARK7/S100A13/KHK/CUTA/AQP1/AOC1/FBP1/AKR1C3/DPEP1/CYB5A/BSG/ATP5F1D/CALM3/HMOX1/TSPO/SOD1/B2M	17
BP	GO:0019395	fatty acid oxidation	9/288	105/18862	3.32429e-05	0.000871793	0.000725954	ACADM/ECI2/DECR1/ACAT1/ECHS1/ECI1/ACAA2/ECH1/ETFB	9
BP	GO:0009260	ribonucleotide biosynthetic process	12/288	188/18862	3.34146e-05	0.000871793	0.000725954	MPC2/ATP5MC3/ATP5MF/STOML2/ACAT1/ATP5F1C/ATP5F1B/APRT/ATP5MC1/ATP5F1A/ATP5F1D/ATP5PF	12
BP	GO:0050667	homocysteine metabolic process	4/288	13/18862	3.41421e-05	0.000876406	0.000729795	BHMT/DPEP1/TST/MPST	4
BP	GO:2001198	regulation of dendritic cell differentiation	4/288	13/18862	3.41421e-05	0.000876406	0.000729795	HLA-G/TMEM176B/TMEM176A/HLA-B	4
BP	GO:0046688	response to copper ion	6/288	42/18862	3.97494e-05	0.00101218	0.000842854	PARK7/S100A13/AQP1/AOC1/ATP5F1D/SOD1	6
BP	GO:2000377	regulation of reactive oxygen species metabolic process	12/288	192/18862	4.10706e-05	0.00103752	0.000863959	PARK7/AGT/AGXT2/VDAC1/GSTP1/AKR1C3/DYNLL1/EIF6/PRDX2/TSPO/SOD1/CRYAB	12
BP	GO:0033013	tetrapyrrole metabolic process	7/288	62/18862	4.31449e-05	0.00107443	0.000894694	PGRMC1/CUBN/AMN/BLVRB/TCN2/HMOX1/TSPO	7
BP	GO:0044272	sulfur compound biosynthetic process	12/288	193/18862	4.32068e-05	0.00107443	0.000894694	AKR1A1/MGST3/MPC2/ADI1/BHMT/GSTK1/GSTP1/ACAT1/GSTO1/MGST1/CNDP2/MPST	12
BP	GO:0045454	cell redox homeostasis	6/288	43/18862	4.56081e-05	0.00112535	0.000937097	PRDX1/PRDX6/TXN/PRDX5/PRDX3/PRDX2	6
BP	GO:0046394	carboxylic acid biosynthetic process	16/288	327/18862	4.61536e-05	0.00113005	0.00094101	PARK7/AKR1A1/MGST3/ADI1/ACMSD/AGXT2/BHMT/GSTP1/AKR1C3/ACSM2B/NDUFAB1/EIF6/GPX4/GAMT/MIF/CBR1	16
BP	GO:0002475	antigen processing and presentation via MHC class Ib	4/288	14/18862	4.72255e-05	0.00114747	0.000955515	HLA-F/HLA-G/AZGP1/B2M	4
BP	GO:0046390	ribose phosphate biosynthetic process	12/288	195/18862	4.77695e-05	0.00115039	0.000957946	MPC2/ATP5MC3/ATP5MF/STOML2/ACAT1/ATP5F1C/ATP5F1B/APRT/ATP5MC1/ATP5F1A/ATP5F1D/ATP5PF	12
BP	GO:0034440	lipid oxidation	9/288	110/18862	4.80685e-05	0.00115039	0.000957946	ACADM/ECI2/DECR1/ACAT1/ECHS1/ECI1/ACAA2/ECH1/ETFB	9
BP	GO:0034381	plasma lipoprotein particle clearance	7/288	65/18862	5.87411e-05	0.00139532	0.0011619	LRPAP1/APOM/CLTA/CUBN/AMN/AP2S1/HMOX1	7
BP	GO:0060218	hematopoietic stem cell differentiation	8/288	88/18862	5.98739e-05	0.00141169	0.00117554	OCIAD2/PSMB1/PSMB7/PSMB5/PSMB6/PSMB3/PSMA7/PSMD8	8
BP	GO:1901532	regulation of hematopoietic progenitor cell differentiation	8/288	89/18862	6.49284e-05	0.00151961	0.0012654	OCIAD2/PSMB1/PSMB7/PSMB5/PSMB6/PSMB3/PSMA7/PSMD8	8
BP	GO:0072337	modified amino acid transport	5/288	29/18862	7.04793e-05	0.00163749	0.00136356	PDZK1/SLC3A1/FOLR1/SLC6A13/SLC9A3R1	5
BP	GO:0033209	tumor necrosis factor-mediated signaling pathway	11/288	174/18862	7.73478e-05	0.00178404	0.0014856	PSMB1/PSMB7/GSTP1/KRT8/KRT18/PSMB5/PSMB6/TXNDC17/PSMB3/PSMA7/PSMD8	11
BP	GO:2000027	regulation of animal organ morphogenesis	11/288	176/18862	8.5707e-05	0.00194413	0.00161891	AGT/DAB2/PSMB1/PSMB7/PSMB5/PSMB6/PFN1/PSMB3/PSMA7/PSMD8/AP2S1	11
BP	GO:0006692	prostanoid metabolic process	6/288	48/18862	8.6121e-05	0.00194413	0.00161891	PTGR1/GSTP1/AKR1C3/CES2/MIF/CBR1	6
BP	GO:0006693	prostaglandin metabolic process	6/288	48/18862	8.6121e-05	0.00194413	0.00161891	PTGR1/GSTP1/AKR1C3/CES2/MIF/CBR1	6
BP	GO:0031146	SCF-dependent proteasomal ubiquitin-dependent protein catabolic process	8/288	93/18862	8.88334e-05	0.00199124	0.00165814	PSMB1/PSMB7/PSMB5/PSMB6/PSMB3/PSMA7/PSMD8/RBX1	8
BP	GO:0043154	negative regulation of cysteine-type endopeptidase activity involved in apoptotic process	7/288	72/18862	0.000113497	0.0025263	0.00210368	PARK7/LAMTOR5/AQP1/PRDX5/PRDX3/DPEP1/CRYAB	7
BP	GO:0006690	icosanoid metabolic process	9/288	123/18862	0.000114665	0.00253458	0.00211058	MGST3/PTGR1/GSTP1/AKR1C3/CES2/DPEP1/GPX4/MIF/CBR1	9
BP	GO:0046364	monosaccharide biosynthetic process	8/288	97/18862	0.000119611	0.00262567	0.00218643	AKR1A1/MDH2/PGK1/FBP1/SLC37A4/PGAM1/GAPDH/TPI1	8
BP	GO:0035567	non-canonical Wnt signaling pathway	10/288	153/18862	0.000124044	0.00270432	0.00225193	DAB2/PSMB1/PSMB7/PSMB5/PSMB6/PFN1/PSMB3/PSMA7/PSMD8/AP2S1	10
BP	GO:0045953	negative regulation of natural killer cell mediated cytotoxicity	4/288	18/18862	0.00013757	0.0029788	0.00248049	HLA-F/HLA-G/HLA-B/HLA-A	4
BP	GO:0010972	negative regulation of G2/M transition of mitotic cell cycle	8/288	100/18862	0.000148069	0.00318449	0.00265177	PSMB1/PSMB7/PSMB5/PSMB6/PSMB3/PSMA7/PSMD8/RBX1	8
BP	GO:0097006	regulation of plasma lipoprotein particle levels	8/288	101/18862	0.000158711	0.00339045	0.00282327	AGT/LRPAP1/APOM/CLTA/CUBN/AMN/AP2S1/HMOX1	8
BP	GO:0034614	cellular response to reactive oxygen species	10/288	159/18862	0.000170185	0.00360536	0.00300223	PARK7/PRDX1/AQP1/TXN/PRDX5/AKR1C3/PRDX3/DPEP1/PRDX2/SOD1	10
BP	GO:0002716	negative regulation of natural killer cell mediated immunity	4/288	19/18862	0.000172169	0.00360536	0.00300223	HLA-F/HLA-G/HLA-B/HLA-A	4
BP	GO:0006544	glycine metabolic process	4/288	19/18862	0.000172169	0.00360536	0.00300223	AGXT2/RIDA/GLYAT/GCSH	4
BP	GO:0006766	vitamin metabolic process	9/288	130/18862	0.000174863	0.00363784	0.00302928	AKR1A1/FOLR1/AKR1C3/CUBN/GSTO1/AMN/CYB5A/TCN2/CBR1	9
BP	GO:0070498	interleukin-1-mediated signaling pathway	8/288	103/18862	0.000181887	0.00375939	0.0031305	PSMB1/PSMB7/PSMB5/PSMB6/PSMB3/PSMA7/PSMD8/RBX1	8
BP	GO:0001912	positive regulation of leukocyte mediated cytotoxicity	6/288	55/18862	0.000186063	0.00382088	0.0031817	HLA-F/HLA-G/AZGP1/HLA-B/HLA-A/B2M	6
BP	GO:0002709	regulation of T cell mediated immunity	7/288	78/18862	0.000188314	0.00384233	0.00319956	HLA-F/HLA-G/AZGP1/CD81/HLA-B/HLA-A/B2M	7
BP	GO:0002456	T cell mediated immunity	8/288	104/18862	0.000194478	0.00394282	0.00328324	HLA-F/HLA-G/AZGP1/CD81/CTSH/HLA-B/HLA-A/B2M	8
BP	GO:0019320	hexose catabolic process	6/288	56/18862	0.00020575	0.00411889	0.00342985	KHK/PGK1/ALDH1A1/PGAM1/GAPDH/TPI1	6
BP	GO:0043388	positive regulation of DNA binding	6/288	56/18862	0.00020575	0.00411889	0.00342985	PARK7/LAMTOR5/TXN/EDF1/DDRGK1/CALM3	6
BP	GO:2000117	negative regulation of cysteine-type endopeptidase activity	7/288	80/18862	0.000220644	0.00438944	0.00365515	PARK7/LAMTOR5/AQP1/PRDX5/PRDX3/DPEP1/CRYAB	7
BP	GO:0044242	cellular lipid catabolic process	12/288	230/18862	0.000228005	0.0045077	0.00375362	ACADM/PRDX6/ECI2/AIG1/DECR1/ACAT1/AKR1C3/ECHS1/ECI1/ACAA2/ECH1/ETFB	12
BP	GO:0000096	sulfur amino acid metabolic process	5/288	37/18862	0.000234136	0.00460033	0.00383076	ADI1/BHMT/DPEP1/TST/MPST	5
BP	GO:0031145	anaphase-promoting complex-dependent catabolic process	7/288	83/18862	0.000277392	0.00541681	0.00451065	PSMB1/PSMB7/PSMB5/PSMB6/PSMB3/PSMA7/PSMD8	7
BP	GO:0006767	water-soluble vitamin metabolic process	7/288	84/18862	0.000298719	0.00579769	0.00482782	AKR1A1/FOLR1/CUBN/GSTO1/AMN/CYB5A/TCN2	7
BP	GO:0007588	excretion	6/288	60/18862	0.00030149	0.00580795	0.00483636	AGT/GRHPR/SLC22A18/AMN/SLC9A3R1/HMOX1	6
BP	GO:1902750	negative regulation of cell cycle G2/M phase transition	8/288	111/18862	0.000304152	0.00580795	0.00483636	PSMB1/PSMB7/PSMB5/PSMB6/PSMB3/PSMA7/PSMD8/RBX1	8
BP	GO:0046718	viral entry into host cell	9/288	140/18862	0.000304721	0.00580795	0.00483636	VAMP8/SNX3/DYNLT1/LY6E/CTSL/CD81/SIVA1/PHB/BSG	9
BP	GO:0050852	T cell receptor signaling pathway	11/288	204/18862	0.0003124	0.00590289	0.00491541	PSMB1/STOML2/PSMB7/CD81/PSMB5/PSMB6/PSMB3/PSMA7/PSMD8/HLA-A/LGALS3	11
BP	GO:0001911	negative regulation of leukocyte mediated cytotoxicity	4/288	22/18862	0.000313411	0.00590289	0.00491541	HLA-F/HLA-G/HLA-B/HLA-A	4
BP	GO:0016236	macroautophagy	14/288	311/18862	0.000323166	0.00601768	0.005011	LAMTOR5/LAMTOR2/VAMP8/VDAC1/ATP6V0E1/RNF5/VPS28/LAMTOR1/GAPDH/DYNLL1/GABARAPL2/DDRGK1/CHMP2A/HMOX1	14
BP	GO:2000736	regulation of stem cell differentiation	8/288	112/18862	0.000323287	0.00601768	0.005011	OCIAD2/PSMB1/PSMB7/PSMB5/PSMB6/PSMB3/PSMA7/PSMD8	8
BP	GO:0042908	xenobiotic transport	5/288	40/18862	0.000340486	0.00630096	0.00524689	PDZK1/SLC17A3/SLC22A2/SLC22A18/SLC6A13	5
BP	GO:0046365	monosaccharide catabolic process	6/288	62/18862	0.000360901	0.00664015	0.00552934	KHK/PGK1/ALDH1A1/PGAM1/GAPDH/TPI1	6
BP	GO:0052126	movement in host environment	10/288	175/18862	0.000368553	0.00674199	0.00561414	VAMP8/SNX3/DYNLT1/LY6E/CTSL/CD81/SIVA1/PHB/BSG/CHMP2A	10
BP	GO:0019852	L-ascorbic acid metabolic process	3/288	10/18862	0.000390436	0.00702124	0.00584668	AKR1A1/GSTO1/CYB5A	3
BP	GO:0030647	aminoglycoside antibiotic metabolic process	3/288	10/18862	0.000390436	0.00702124	0.00584668	AKR7A2/AKR1A1/AKR1C3	3
BP	GO:0097250	mitochondrial respirasome assembly	3/288	10/18862	0.000390436	0.00702124	0.00584668	HIGD1A/COX7A2/RAB5IF	3
BP	GO:0031343	positive regulation of cell killing	6/288	63/18862	0.000393847	0.00703038	0.00585429	HLA-F/HLA-G/AZGP1/HLA-B/HLA-A/B2M	6
BP	GO:0006094	gluconeogenesis	7/288	88/18862	0.000397571	0.00703038	0.00585429	MDH2/PGK1/FBP1/SLC37A4/PGAM1/GAPDH/TPI1	7
BP	GO:1901606	alpha-amino acid catabolic process	7/288	88/18862	0.000397571	0.00703038	0.00585429	ACMSD/AGXT2/RIDA/ACAT1/PCBD1/FAH/GCSH	7
BP	GO:0051098	regulation of binding	15/288	357/18862	0.00041426	0.00728502	0.00606633	PARK7/LAMTOR5/LRPAP1/DAB2/TXN/EDF1/PCBD1/TMBIM6/RAN/STUB1/DDRGK1/CALM3/HMOX1/S100A10/B2M	15
BP	GO:0062012	regulation of small molecule metabolic process	17/288	437/18862	0.000423044	0.00739862	0.00616093	PARK7/KHK/ACMSD/BHMT/PSMB1/FBP1/PSMB7/AKR1C3/PGAM1/RAN/PSMB5/PSMB6/PSMB3/EIF6/PSMA7/PSMD8/SOD1	17
BP	GO:0090090	negative regulation of canonical Wnt signaling pathway	10/288	179/18862	0.000440693	0.00766517	0.00638289	DAB2/PSMB1/PSMB7/PSMB5/PSMB6/PSMB3/SLC9A3R1/PSMA7/PSMD8/RBX1	10
BP	GO:0006734	NADH metabolic process	5/288	43/18862	0.000479859	0.00830104	0.00691239	MDH2/PGK1/PGAM1/GAPDH/TPI1	5
BP	GO:0019319	hexose biosynthetic process	7/288	91/18862	0.000487615	0.00838962	0.00698615	MDH2/PGK1/FBP1/SLC37A4/PGAM1/GAPDH/TPI1	7
BP	GO:0044409	entry into host	9/288	153/18862	0.00058386	0.00999154	0.00832009	VAMP8/SNX3/DYNLT1/LY6E/CTSL/CD81/SIVA1/PHB/BSG	9
BP	GO:0031342	negative regulation of cell killing	4/288	26/18862	0.000610495	0.0103915	0.00865312	HLA-F/HLA-G/HLA-B/HLA-A	4
BP	GO:0002698	negative regulation of immune effector process	8/288	125/18862	0.000674654	0.0114225	0.00951164	HLA-F/HLA-G/TMBIM6/C1QBP/HMOX1/HLA-B/HLA-A/LGALS3	8
BP	GO:0072330	monocarboxylic acid biosynthetic process	11/288	224/18862	0.00068579	0.0115496	0.00961748	PARK7/ACMSD/GSTP1/AKR1C3/ACSM2B/NDUFAB1/EIF6/GPX4/GAMT/MIF/CBR1	11
BP	GO:0046185	aldehyde catabolic process	3/288	12/18862	0.000699754	0.0116184	0.00967476	PARK7/AKR1A1/AGXT2	3
BP	GO:0046689	response to mercury ion	3/288	12/18862	0.000699754	0.0116184	0.00967476	PARK7/AQP1/BSG	3
BP	GO:0006735	NADH regeneration	4/288	27/18862	0.000708125	0.0116184	0.00967476	PGK1/PGAM1/GAPDH/TPI1	4
BP	GO:0061621	canonical glycolysis	4/288	27/18862	0.000708125	0.0116184	0.00967476	PGK1/PGAM1/GAPDH/TPI1	4
BP	GO:0061718	glucose catabolic process to pyruvate	4/288	27/18862	0.000708125	0.0116184	0.00967476	PGK1/PGAM1/GAPDH/TPI1	4
BP	GO:0051881	regulation of mitochondrial membrane potential	6/288	71/18862	0.000749919	0.012241	0.0101932	PARK7/CLIC1/STOML2/PRDX3/TSPO/SOD1	6
BP	GO:0016042	lipid catabolic process	14/288	340/18862	0.000780414	0.0126738	0.0105536	ACADM/PRDX6/ECI2/AIG1/DECR1/HINT2/ACAT1/AKR1C3/ECHS1/ECI1/CES2/ACAA2/ECH1/ETFB	14
BP	GO:0042398	cellular modified amino acid biosynthetic process	5/288	48/18862	0.000802216	0.0129376	0.0107733	PARK7/ACADM/BBOX1/CNDP2/GAMT	5
BP	GO:0042440	pigment metabolic process	6/288	72/18862	0.000807776	0.0129376	0.0107733	PGRMC1/APRT/BLVRB/DDT/HMOX1/TSPO	6
BP	GO:0002824	positive regulation of adaptive immune response based on somatic recombination of immune receptors built from immunoglobulin superfamily domains	7/288	99/18862	0.000808853	0.0129376	0.0107733	HLA-F/HLA-G/AZGP1/CD81/HLA-B/HLA-A/B2M	7
BP	GO:0061620	glycolytic process through glucose-6-phosphate	4/288	28/18862	0.000816303	0.0129915	0.0108182	PGK1/PGAM1/GAPDH/TPI1	4
BP	GO:2000379	positive regulation of reactive oxygen species metabolic process	7/288	101/18862	0.000910708	0.0144218	0.0120092	PARK7/AGT/AGXT2/GSTP1/AKR1C3/TSPO/SOD1	7
BP	GO:0045861	negative regulation of proteolysis	14/288	346/18862	0.000923756	0.0145248	0.012095	PARK7/TMEM59/LAMTOR5/AGT/AQP1/PRDX5/PRDX3/GAPDH/PEBP1/SERPINA1/GABARAPL2/DPEP1/DDRGK1/CRYAB	14
BP	GO:0016052	carbohydrate catabolic process	10/288	197/18862	0.000926337	0.0145248	0.012095	KHK/PGK1/ALDH1A1/FBP1/LDHA/PGAM1/GAPDH/TPI1/EIF6/MIOX	10
BP	GO:0061615	glycolytic process through fructose-6-phosphate	4/288	29/18862	0.000935634	0.0145986	0.0121565	PGK1/PGAM1/GAPDH/TPI1	4
BP	GO:0030258	lipid modification	12/288	270/18862	0.000953498	0.0148048	0.0123282	ACADM/AGT/ECI2/DECR1/LAMTOR1/ACAT1/ECHS1/ECI1/IMPA2/ACAA2/ECH1/ETFB	12
BP	GO:0019058	viral life cycle	14/288	348/18862	0.000976215	0.0150839	0.0125606	LAMTOR5/VAMP8/SNX3/DYNLT1/LY6E/VPS28/CTSL/CD81/RAN/SIVA1/PPIB/PHB/BSG/CHMP2A	14
BP	GO:0005996	monosaccharide metabolic process	12/288	272/18862	0.00101611	0.0156245	0.0130107	AKR1A1/KHK/MDH2/PGK1/ALDH1A1/FBP1/SLC37A4/PGAM1/GSTO1/GAPDH/TPI1/CYB5A	12
BP	GO:0019674	NAD metabolic process	5/288	51/18862	0.00106036	0.0162266	0.0135121	PGK1/LDHA/PGAM1/GAPDH/TPI1	5
BP	GO:0002821	positive regulation of adaptive immune response	7/288	104/18862	0.00108216	0.0164809	0.0137239	HLA-F/HLA-G/AZGP1/CD81/HLA-B/HLA-A/B2M	7
BP	GO:0009135	purine nucleoside diphosphate metabolic process	8/288	135/18862	0.00111503	0.0167412	0.0139406	GUK1/PGK1/FBP1/LDHA/PGAM1/GAPDH/TPI1/EIF6	8
BP	GO:0009179	purine ribonucleoside diphosphate metabolic process	8/288	135/18862	0.00111503	0.0167412	0.0139406	GUK1/PGK1/FBP1/LDHA/PGAM1/GAPDH/TPI1/EIF6	8
BP	GO:0042542	response to hydrogen peroxide	8/288	135/18862	0.00111503	0.0167412	0.0139406	PARK7/AQP1/TXN/LDHA/PRDX3/HMOX1/SOD1/CRYAB	8
BP	GO:1901616	organic hydroxy compound catabolic process	6/288	77/18862	0.00115049	0.0171926	0.0143165	AKR1C3/TPI1/ALDH2/FAH/IMPA2/MIOX	6
BP	GO:0010389	regulation of G2/M transition of mitotic cell cycle	10/288	203/18862	0.00116289	0.0172966	0.0144031	PSMB1/DCTN3/PSMB7/DYNLL1/PSMB5/PSMB6/PSMB3/PSMA7/PSMD8/RBX1	10
BP	GO:0051099	positive regulation of binding	9/288	170/18862	0.00123441	0.0182749	0.0152178	PARK7/LAMTOR5/TXN/EDF1/RAN/DDRGK1/CALM3/S100A10/B2M	9
BP	GO:0043281	regulation of cysteine-type endopeptidase activity involved in apoptotic process	10/288	205/18862	0.00125191	0.0184482	0.0153621	PARK7/LAMTOR5/SLC22A2/AQP1/FIS1/PRDX5/PRDX3/CTSH/DPEP1/CRYAB	10
BP	GO:0002704	negative regulation of leukocyte mediated immunity	5/288	53/18862	0.00126368	0.0184508	0.0153643	HLA-F/HLA-G/HMOX1/HLA-B/HLA-A	5
BP	GO:0002720	positive regulation of cytokine production involved in immune response	5/288	53/18862	0.00126368	0.0184508	0.0153643	HLA-F/HLA-G/CD81/HLA-A/B2M	5
BP	GO:0009185	ribonucleoside diphosphate metabolic process	8/288	138/18862	0.00128439	0.0186676	0.0155448	GUK1/PGK1/FBP1/LDHA/PGAM1/GAPDH/TPI1/EIF6	8
BP	GO:0001910	regulation of leukocyte mediated cytotoxicity	6/288	79/18862	0.00131506	0.0190266	0.0158437	HLA-F/HLA-G/AZGP1/HLA-B/HLA-A/B2M	6
BP	GO:0002708	positive regulation of lymphocyte mediated immunity	7/288	108/18862	0.00134908	0.0194305	0.01618	HLA-F/HLA-G/AZGP1/CD81/HLA-B/HLA-A/B2M	7
BP	GO:0009072	aromatic amino acid family metabolic process	4/288	32/18862	0.00136663	0.0195945	0.0163166	PARK7/ACMSD/PCBD1/FAH	4
BP	GO:0031349	positive regulation of defense response	14/288	361/18862	0.00138206	0.0197269	0.0164268	PARK7/AGT/VAMP8/HLA-F/HLA-G/PSMB1/PSMB7/CD81/PSMB5/PSMB6/PSMB3/PSMA7/PSMD8/DDT	14
BP	GO:0006000	fructose metabolic process	3/288	15/18862	0.00139892	0.0198784	0.016553	KHK/ALDH1A1/FBP1	3
BP	GO:0010951	negative regulation of endopeptidase activity	11/288	245/18862	0.00141916	0.0200765	0.0167179	PARK7/LAMTOR5/AGT/AQP1/PRDX5/PRDX3/GAPDH/PEBP1/SERPINA1/DPEP1/CRYAB	11
BP	GO:0046164	alcohol catabolic process	5/288	55/18862	0.00149443	0.0210477	0.0175267	AKR1C3/TPI1/ALDH2/IMPA2/MIOX	5
BP	GO:0002724	regulation of T cell cytokine production	4/288	33/18862	0.00153665	0.0214524	0.0178637	HLA-F/CD81/HLA-A/B2M	4
BP	GO:0042168	heme metabolic process	4/288	33/18862	0.00153665	0.0214524	0.0178637	PGRMC1/BLVRB/HMOX1/TSPO	4
BP	GO:0030178	negative regulation of Wnt signaling pathway	10/288	212/18862	0.00160829	0.0223546	0.0186149	DAB2/PSMB1/PSMB7/PSMB5/PSMB6/PSMB3/SLC9A3R1/PSMA7/PSMD8/RBX1	10
BP	GO:0034384	high-density lipoprotein particle clearance	3/288	16/18862	0.0017024	0.0235597	0.0196185	APOM/CUBN/AMN	3
BP	GO:0006099	tricarboxylic acid cycle	4/288	34/18862	0.00172085	0.0237119	0.0197452	SUCLG1/MDH2/FAHD1/ACO2	4
BP	GO:0001909	leukocyte mediated cytotoxicity	7/288	113/18862	0.00175217	0.0240394	0.020018	HLA-F/HLA-G/AZGP1/CTSH/HLA-B/HLA-A/B2M	7
BP	GO:0002718	regulation of cytokine production involved in immune response	6/288	84/18862	0.00180517	0.0246603	0.020535	HLA-F/HLA-G/CD81/HMOX1/HLA-A/B2M	6
BP	GO:0002223	stimulatory C-type lectin receptor signaling pathway	7/288	114/18862	0.00184295	0.0249622	0.0207863	PSMB1/PSMB7/PSMB5/PSMB6/PSMB3/PSMA7/PSMD8	7
BP	GO:0006096	glycolytic process	7/288	114/18862	0.00184295	0.0249622	0.0207863	PGK1/FBP1/LDHA/PGAM1/GAPDH/TPI1/EIF6	7
BP	GO:0006066	alcohol metabolic process	14/288	373/18862	0.00187359	0.0252697	0.0210424	PARK7/AKR7A2/AKR1A1/ALDH1A1/AKR1C3/CUBN/PCBD1/TPI1/ALDH2/RAN/IMPA2/ACAA2/MIOX/SOD1	14
BP	GO:0006757	ATP generation from ADP	7/288	115/18862	0.00193734	0.0259099	0.0215755	PGK1/FBP1/LDHA/PGAM1/GAPDH/TPI1/EIF6	7
BP	GO:0033559	unsaturated fatty acid metabolic process	7/288	115/18862	0.00193734	0.0259099	0.0215755	PTGR1/GSTP1/AKR1C3/CES2/GPX4/MIF/CBR1	7
BP	GO:0002699	positive regulation of immune effector process	10/288	219/18862	0.0020429	0.0267738	0.0222949	VAMP8/HLA-F/HLA-G/AZGP1/CD81/PHB/HMOX1/HLA-B/HLA-A/B2M	10
BP	GO:0051701	biological process involved in interaction with host	10/288	219/18862	0.0020429	0.0267738	0.0222949	VAMP8/SNX3/DYNLT1/LY6E/CTSL/CD81/SIVA1/PHB/BSG/CHMP2A	10
BP	GO:1902749	regulation of cell cycle G2/M phase transition	10/288	219/18862	0.0020429	0.0267738	0.0222949	PSMB1/DCTN3/PSMB7/DYNLL1/PSMB5/PSMB6/PSMB3/PSMA7/PSMD8/RBX1	10
BP	GO:0006577	amino-acid betaine metabolic process	3/288	17/18862	0.00204399	0.0267738	0.0222949	ACADM/BHMT/BBOX1	3
BP	GO:0010523	negative regulation of calcium ion transport into cytosol	3/288	17/18862	0.00204399	0.0267738	0.0222949	GSTO1/TMBIM6/CALM3	3
BP	GO:0010466	negative regulation of peptidase activity	11/288	257/18862	0.00206893	0.0269893	0.0224744	PARK7/LAMTOR5/AGT/AQP1/PRDX5/PRDX3/GAPDH/PEBP1/SERPINA1/DPEP1/CRYAB	11
BP	GO:0000086	G2/M transition of mitotic cell cycle	11/288	258/18862	0.0021325	0.0275023	0.0229015	PSMB1/DCTN3/PSMB7/DYNLL1/PSMB5/PSMB6/PSMB3/PSMA7/PSMD8/CALM3/RBX1	11
BP	GO:0002369	T cell cytokine production	4/288	36/18862	0.00213417	0.0275023	0.0229015	HLA-F/CD81/HLA-A/B2M	4
BP	GO:0006007	glucose catabolic process	4/288	36/18862	0.00213417	0.0275023	0.0229015	PGK1/PGAM1/GAPDH/TPI1	4
BP	GO:0002220	innate immune response activating cell surface receptor signaling pathway	7/288	118/18862	0.00224311	0.028674	0.0238772	PSMB1/PSMB7/PSMB5/PSMB6/PSMB3/PSMA7/PSMD8	7
BP	GO:0051101	regulation of DNA binding	7/288	118/18862	0.00224311	0.028674	0.0238772	PARK7/LAMTOR5/TXN/EDF1/DDRGK1/CALM3/HMOX1	7
BP	GO:0002758	innate immune response-activating signal transduction	7/288	119/18862	0.0023529	0.0299571	0.0249457	PSMB1/PSMB7/PSMB5/PSMB6/PSMB3/PSMA7/PSMD8	7
BP	GO:0046686	response to cadmium ion	5/288	61/18862	0.00237305	0.0300933	0.0250591	AKR1C3/CYB5A/HMOX1/SOD1/B2M	5
BP	GO:0034433	steroid esterification	3/288	18/18862	0.00242528	0.0302732	0.0252089	AGT/LAMTOR1/ACAT1	3
BP	GO:0034434	sterol esterification	3/288	18/18862	0.00242528	0.0302732	0.0252089	AGT/LAMTOR1/ACAT1	3
BP	GO:0034435	cholesterol esterification	3/288	18/18862	0.00242528	0.0302732	0.0252089	AGT/LAMTOR1/ACAT1	3
BP	GO:0045116	protein neddylation	3/288	18/18862	0.00242528	0.0302732	0.0252089	COPS9/NEDD8/RBX1	3
BP	GO:0043488	regulation of mRNA stability	9/288	188/18862	0.00246164	0.030607	0.0254869	PSMB1/RIDA/PSMB7/PSMB5/CARHSP1/PSMB6/PSMB3/PSMA7/PSMD8	9
BP	GO:0071248	cellular response to metal ion	9/288	189/18862	0.00255103	0.0315951	0.0263097	AQP1/AOC1/FBP1/AKR1C3/DPEP1/HMOX1/TSPO/SOD1/B2M	9
BP	GO:0019218	regulation of steroid metabolic process	7/288	122/18862	0.00270723	0.0331722	0.0276229	AGT/LAMTOR1/AKR1C3/RAN/STUB1/TSPO/SOD1	7
BP	GO:0046031	ADP metabolic process	7/288	122/18862	0.00270723	0.0331722	0.0276229	PGK1/FBP1/LDHA/PGAM1/GAPDH/TPI1/EIF6	7
BP	GO:0060333	interferon-gamma-mediated signaling pathway	6/288	91/18862	0.00270963	0.0331722	0.0276229	HLA-F/HLA-G/HLA-C/HLA-B/HLA-A/B2M	6
BP	GO:2000378	negative regulation of reactive oxygen species metabolic process	5/288	63/18862	0.00273539	0.0333592	0.0277787	PARK7/VDAC1/DYNLL1/TSPO/CRYAB	5
BP	GO:0009132	nucleoside diphosphate metabolic process	8/288	156/18862	0.00277639	0.03373	0.0280874	GUK1/PGK1/FBP1/LDHA/PGAM1/GAPDH/TPI1/EIF6	8
BP	GO:2001233	regulation of apoptotic signaling pathway	13/288	348/18862	0.00280449	0.0339417	0.0282637	PARK7/AGT/FIS1/SLC25A5/GSTP1/TMBIM6/SLC9A3R1/ACAA2/PRDX2/MIF/HMOX1/SOD1/LGALS3	13
BP	GO:0071731	response to nitric oxide	3/288	19/18862	0.00284774	0.0343347	0.0285909	AQP1/TXN/DPEP1	3
BP	GO:2000116	regulation of cysteine-type endopeptidase activity	10/288	230/18862	0.00291287	0.0349875	0.0291345	PARK7/LAMTOR5/SLC22A2/AQP1/FIS1/PRDX5/PRDX3/CTSH/DPEP1/CRYAB	10
BP	GO:0002367	cytokine production involved in immune response	6/288	93/18862	0.00302138	0.0361543	0.0301061	HLA-F/HLA-G/CD81/HMOX1/HLA-A/B2M	6
BP	GO:0001819	positive regulation of cytokine production	15/288	437/18862	0.0030779	0.0366928	0.0305546	PARK7/LAMTOR5/AGT/HLA-F/HLA-G/GSDMD/POLR2L/CD81/GAPDH/MIF/DDT/HMOX1/SOD1/HLA-A/B2M	15
BP	GO:0002705	positive regulation of leukocyte mediated immunity	7/288	125/18862	0.00310117	0.0368322	0.0306707	HLA-F/HLA-G/AZGP1/CD81/HLA-B/HLA-A/B2M	7
BP	GO:0051051	negative regulation of transport	15/288	438/18862	0.00314431	0.0372058	0.0309817	PARK7/VAMP8/LRPAP1/VDAC1/HLA-F/SNX3/FIS1/TXN/GSTO1/TMBIM6/SLC9A3R1/CALM3/HMOX1/CRYAB/LGALS3	15
BP	GO:0006778	porphyrin-containing compound metabolic process	4/288	40/18862	0.00315694	0.0372168	0.0309909	PGRMC1/BLVRB/HMOX1/TSPO	4
BP	GO:0034308	primary alcohol metabolic process	6/288	94/18862	0.00318693	0.0374317	0.0311699	PARK7/AKR7A2/AKR1A1/ALDH1A1/AKR1C3/ALDH2	6
BP	GO:0043467	regulation of generation of precursor metabolites and energy	8/288	160/18862	0.00324267	0.0379076	0.0315661	PARK7/KHK/COX7A2/CHCHD2/FBP1/CISD1/PGAM1/EIF6	8
BP	GO:0034284	response to monosaccharide	9/288	196/18862	0.00325126	0.0379076	0.0315661	MPC2/KHK/APOM/HMGN3/CLTRN/LDHA/GSTP1/KRT18/DYNLL1	9
BP	GO:0002726	positive regulation of T cell cytokine production	3/288	20/18862	0.00331276	0.0382047	0.0318136	CD81/HLA-A/B2M	3
BP	GO:0009074	aromatic amino acid family catabolic process	3/288	20/18862	0.00331276	0.0382047	0.0318136	ACMSD/PCBD1/FAH	3
BP	GO:1902644	tertiary alcohol metabolic process	3/288	20/18862	0.00331276	0.0382047	0.0318136	AKR7A2/AKR1A1/AKR1C3	3
BP	GO:0002244	hematopoietic progenitor cell differentiation	8/288	161/18862	0.00336823	0.0387043	0.0322295	OCIAD2/PSMB1/PSMB7/PSMB5/PSMB6/PSMB3/PSMA7/PSMD8	8
BP	GO:0051180	vitamin transport	4/288	41/18862	0.00345682	0.0395488	0.0329328	FOLR1/CUBN/AMN/TCN2	4
BP	GO:0043487	regulation of RNA stability	9/288	198/18862	0.00347684	0.0395488	0.0329328	PSMB1/RIDA/PSMB7/PSMB5/CARHSP1/PSMB6/PSMB3/PSMA7/PSMD8	9
BP	GO:0072659	protein localization to plasma membrane	11/288	275/18862	0.003479	0.0395488	0.0329328	TMEM59/PDZK1/VAMP8/DAB2/CD81/KRT18/AMN/SLC9A3R1/BSG/S100A10/LGALS3	11
BP	GO:0032091	negative regulation of protein binding	6/288	96/18862	0.00353823	0.0400789	0.0333743	PARK7/LRPAP1/DAB2/TMBIM6/STUB1/B2M	6
BP	GO:0044839	cell cycle G2/M phase transition	11/288	276/18862	0.00357561	0.0402391	0.0335077	PSMB1/DCTN3/PSMB7/DYNLL1/PSMB5/PSMB6/PSMB3/PSMA7/PSMD8/CALM3/RBX1	11
BP	GO:1901607	alpha-amino acid biosynthetic process	5/288	67/18862	0.00357765	0.0402391	0.0335077	PARK7/ADI1/AGXT2/BHMT/SEPHS2	5
BP	GO:1901657	glycosyl compound metabolic process	7/288	129/18862	0.00369287	0.0413888	0.034465	AKR7A2/AKR1A1/GUK1/DNPH1/AKR1C3/RAN/APRT	7
BP	GO:0016137	glycoside metabolic process	3/288	21/18862	0.00382163	0.0426815	0.0355415	AKR7A2/AKR1A1/AKR1C3	3
BP	GO:0007584	response to nutrient	8/288	165/18862	0.00390863	0.0434477	0.0361795	LDHA/GSTP1/FOLR1/AKR1C3/DAD1/COX4I1/HMOX1/TSPO	8
BP	GO:0031341	regulation of cell killing	6/288	98/18862	0.00391753	0.0434477	0.0361795	HLA-F/HLA-G/AZGP1/HLA-B/HLA-A/B2M	6
BP	GO:0019886	antigen processing and presentation of exogenous peptide antigen via MHC class II	6/288	99/18862	0.00411809	0.0455134	0.0378996	AP1S1/DCTN3/CLTA/CTSL/DYNLL1/AP2S1	6
BP	GO:0006165	nucleoside diphosphate phosphorylation	7/288	132/18862	0.00419019	0.0461501	0.0384298	PGK1/FBP1/LDHA/PGAM1/GAPDH/TPI1/EIF6	7
BP	GO:0002832	negative regulation of response to biotic stimulus	6/288	100/18862	0.00432614	0.0474831	0.0395398	HLA-F/HLA-G/C1QBP/PRDX2/HLA-B/HLA-A	6
BP	GO:0006633	fatty acid biosynthetic process	8/288	168/18862	0.00435609	0.0475338	0.039582	GSTP1/AKR1C3/ACSM2B/NDUFAB1/EIF6/GPX4/MIF/CBR1	8
BP	GO:0046939	nucleotide phosphorylation	7/288	133/18862	0.00436673	0.0475338	0.039582	PGK1/FBP1/LDHA/PGAM1/GAPDH/TPI1/EIF6	7
BP	GO:0009235	cobalamin metabolic process	3/288	22/18862	0.00437556	0.0475338	0.039582	CUBN/AMN/TCN2	3
BP	GO:0052547	regulation of peptidase activity	15/288	455/18862	0.0044663	0.0482457	0.0401748	PARK7/LAMTOR5/AGT/SLC22A2/AQP1/FIS1/PRDX5/PRDX3/GAPDH/PEBP1/SERPINA1/CTSH/DPEP1/DDRGK1/CRYAB	15
BP	GO:0042269	regulation of natural killer cell mediated cytotoxicity	4/288	44/18862	0.0044714	0.0482457	0.0401748	HLA-F/HLA-G/HLA-B/HLA-A	4
BP	GO:0032543	mitochondrial translation	7/288	134/18862	0.00454884	0.0489154	0.0407325	MRPL51/MRPS34/TUFM/C1QBP/COA3/GADD45GIP1/MRPS12	7
BP	GO:0010506	regulation of autophagy	12/288	328/18862	0.00474147	0.0508151	0.0423144	PARK7/TMEM59/LAMTOR5/LAMTOR2/VDAC1/ATP6V0E1/RNF5/LAMTOR1/GAPDH/CTSA/HMOX1/TSPO	12
BP	GO:0060828	regulation of canonical Wnt signaling pathway	11/288	287/18862	0.0047869	0.0511298	0.0425765	DAB2/PSMB1/PSMB7/FOLR1/PSMB5/PSMB6/PSMB3/SLC9A3R1/PSMA7/PSMD8/RBX1	11
BP	GO:0002707	negative regulation of lymphocyte mediated immunity	4/288	45/18862	0.00484967	0.0516271	0.0429906	HLA-F/HLA-G/HLA-B/HLA-A	4
BP	GO:0002703	regulation of leukocyte mediated immunity	9/288	209/18862	0.00494621	0.0522691	0.0435251	VAMP8/HLA-F/HLA-G/AZGP1/CD81/HMOX1/HLA-B/HLA-A/B2M	9
BP	GO:0016051	carbohydrate biosynthetic process	9/288	209/18862	0.00494621	0.0522691	0.0435251	AKR1A1/MDH2/PGK1/FBP1/SLC37A4/PGAM1/GAPDH/TPI1/IMPA2	9
BP	GO:0019430	removal of superoxide radicals	3/288	23/18862	0.00497566	0.0522691	0.0435251	PRDX1/PRDX2/SOD1	3
BP	GO:0097066	response to thyroid hormone	3/288	23/18862	0.00497566	0.0522691	0.0435251	CTSL/CTSH/HPN	3
BP	GO:0002495	antigen processing and presentation of peptide antigen via MHC class II	6/288	103/18862	0.00499691	0.0523196	0.0435672	AP1S1/DCTN3/CLTA/CTSL/DYNLL1/AP2S1	6
BP	GO:0006006	glucose metabolic process	9/288	210/18862	0.00510056	0.0530558	0.0441803	AKR1A1/KHK/MDH2/PGK1/FBP1/SLC37A4/PGAM1/GAPDH/TPI1	9
BP	GO:0061013	regulation of mRNA catabolic process	9/288	210/18862	0.00510056	0.0530558	0.0441803	PSMB1/RIDA/PSMB7/PSMB5/CARHSP1/PSMB6/PSMB3/PSMA7/PSMD8	9
BP	GO:0019318	hexose metabolic process	10/288	250/18862	0.00523416	0.0541171	0.045064	AKR1A1/KHK/MDH2/PGK1/ALDH1A1/FBP1/SLC37A4/PGAM1/GAPDH/TPI1	10
BP	GO:0002504	antigen processing and presentation of peptide or polysaccharide antigen via MHC class II	6/288	104/18862	0.00523659	0.0541171	0.045064	AP1S1/DCTN3/CLTA/CTSL/DYNLL1/AP2S1	6
BP	GO:0015711	organic anion transport	13/288	376/18862	0.00536086	0.0552221	0.0459841	MPC2/SLC3A1/SLC25A4/SLC17A3/SLC22A2/AQP1/CLTRN/SLC25A5/CA9/SLC5A12/FOLR1/SLC6A13/SLC9A3R1	13
BP	GO:0048863	stem cell differentiation	10/288	251/18862	0.00538002	0.0552406	0.0459996	OCIAD2/PSMB1/PSMB7/FOLR1/KRT18/PSMB5/PSMB6/PSMB3/PSMA7/PSMD8	10
BP	GO:1903311	regulation of mRNA metabolic process	12/288	334/18862	0.00546088	0.0558906	0.0465409	PRDX6/PSMB1/RIDA/PSMB7/SLC39A5/PSMB5/CARHSP1/PSMB6/C1QBP/PSMB3/PSMA7/PSMD8	12
BP	GO:0097028	dendritic cell differentiation	4/288	47/18862	0.00566943	0.0578391	0.0481633	HLA-G/TMEM176B/TMEM176A/HLA-B	4
BP	GO:0009063	cellular amino acid catabolic process	6/288	106/18862	0.00574107	0.0583828	0.0486162	ACMSD/AGXT2/RIDA/PCBD1/FAH/GCSH	6
BP	GO:0000422	autophagy of mitochondrion	5/288	75/18862	0.00579477	0.0585547	0.0487593	PARK7/VDAC1/FIS1/GABARAPL2/TSPO	5
BP	GO:0061726	mitochondrion disassembly	5/288	75/18862	0.00579477	0.0585547	0.0487593	PARK7/VDAC1/FIS1/GABARAPL2/TSPO	5
CC	GO:0070469	respirasome	30/299	103/19520	2.55065e-30	9.84552e-28	6.98074e-28	NDUFB3/HIGD1A/NDUFC1/NDUFS6/UQCRQ/NDUFA2/COX7A2/NDUFA4/NDUFB2/NDUFB11/COX7B/NDUFA1/NDUFB9/CYC1/NDUFA8/COX8A/NDUFS8/NDUFB8/COX6A1/COX5A/NDUFB10/NDUFAB1/COX4I1/RAB5IF/NDUFS7/UQCR11/NDUFA11/NDUFB7/UQCRFS1/UQCR10	30
CC	GO:0098800	inner mitochondrial membrane protein complex	33/299	142/19520	1.06291e-29	2.05143e-27	1.45452e-27	ATP5MC3/NDUFB3/NDUFC1/NDUFS6/UQCRQ/NDUFA2/NDUFA4/ATP5MF/NDUFB2/NDUFB11/NDUFA1/NDUFB9/CYC1/NDUFA8/NDUFS8/ATP5F1C/NDUFB8/ATP5F1B/COX6A1/COX5A/NDUFB10/NDUFAB1/COX4I1/ATP5MC1/PHB/ATP5F1A/ATP5F1D/NDUFS7/NDUFA11/NDUFB7/UQCRFS1/UQCR10/ATP5PF	33
CC	GO:0005746	mitochondrial respirasome	27/299	89/19520	6.31081e-28	8.11991e-26	5.75723e-26	NDUFB3/NDUFC1/NDUFS6/UQCRQ/NDUFA2/COX7A2/NDUFA4/NDUFB2/NDUFB11/COX7B/NDUFA1/NDUFB9/CYC1/NDUFA8/NDUFS8/NDUFB8/COX6A1/COX5A/NDUFB10/NDUFAB1/COX4I1/RAB5IF/NDUFS7/NDUFA11/NDUFB7/UQCRFS1/UQCR10	27
CC	GO:0005743	mitochondrial inner membrane	51/299	493/19520	1.1226e-27	1.08331e-25	7.68097e-26	MPC2/COX5B/ATP5MC3/NDUFB3/HIGD1A/NDUFC1/SLC25A4/NDUFS6/UQCRQ/NDUFA2/COX7A2/NDUFA4/ATP5MF/NDUFB2/NDUFB11/COX7B/SLC25A5/NDUFA1/NDUFB9/CYC1/STOML2/NDUFA8/COX8A/NDUFS8/ATP5F1C/NDUFB8/MRPL51/ATP5F1B/SLC25A3/COX6A1/COX5A/MRPS34/NDUFB10/NDUFAB1/COX4I1/COA3/ATP5MC1/PHB/ATP5F1A/RAB5IF/ATP5F1D/NDUFS7/UQCR11/TIMM13/NDUFA11/NDUFB7/UQCRFS1/MRPS12/UQCR10/ATP5PF/LGALS3	51
CC	GO:0098803	respiratory chain complex	26/299	87/19520	9.74549e-27	7.52352e-25	5.33437e-25	NDUFB3/NDUFC1/NDUFS6/UQCRQ/NDUFA2/NDUFA4/NDUFB2/NDUFB11/COX7B/NDUFA1/NDUFB9/CYC1/NDUFA8/COX8A/NDUFS8/NDUFB8/COX6A1/COX5A/NDUFB10/NDUFAB1/COX4I1/NDUFS7/NDUFA11/NDUFB7/UQCRFS1/UQCR10	26
CC	GO:0098798	mitochondrial protein-containing complex	38/299	265/19520	6.90245e-26	4.44058e-24	3.14849e-24	ATP5MC3/NDUFB3/NDUFC1/NDUFS6/UQCRQ/VDAC1/NDUFA2/NDUFA4/ATP5MF/NDUFB2/NDUFB11/NDUFA1/NDUFB9/CYC1/NDUFA8/NDUFS8/ATP5F1C/NDUFB8/MRPL51/ATP5F1B/COX6A1/COX5A/MRPS34/NDUFB10/NDUFAB1/COX4I1/ATP5MC1/PHB/ATP5F1A/ATP5F1D/NDUFS7/TIMM13/NDUFA11/NDUFB7/UQCRFS1/MRPS12/UQCR10/ATP5PF	38
CC	GO:0005759	mitochondrial matrix	41/299	476/19520	2.33406e-19	1.28707e-17	9.12565e-18	PARK7/ACADM/NAXE/SUCLG1/AGXT2/VDAC1/MDH2/GSTK1/SLC25A5/DECR1/RIDA/GLYAT/PRDX5/NDUFS8/ACAT1/ATP5F1C/NDUFB8/PRDX3/ECHS1/MRPL51/ATP5F1B/ALDH2/MRPS34/FAHD1/ECI1/ACSM2B/NDUFAB1/TUFM/GCSH/C1QBP/ATP5F1A/ACAA2/ATP5F1D/NDUFS7/GADD45GIP1/MRPS12/ETFB/TST/MPST/ACO2/SOD1	41
CC	GO:0005747	mitochondrial respiratory chain complex I	17/299	50/19520	5.57502e-19	2.15196e-17	1.52579e-17	NDUFB3/NDUFC1/NDUFS6/NDUFA2/NDUFA4/NDUFB2/NDUFB11/NDUFA1/NDUFB9/NDUFA8/NDUFS8/NDUFB8/NDUFB10/NDUFAB1/NDUFS7/NDUFA11/NDUFB7	17
CC	GO:0030964	NADH dehydrogenase complex	17/299	50/19520	5.57502e-19	2.15196e-17	1.52579e-17	NDUFB3/NDUFC1/NDUFS6/NDUFA2/NDUFA4/NDUFB2/NDUFB11/NDUFA1/NDUFB9/NDUFA8/NDUFS8/NDUFB8/NDUFB10/NDUFAB1/NDUFS7/NDUFA11/NDUFB7	17
CC	GO:0045271	respiratory chain complex I	17/299	50/19520	5.57502e-19	2.15196e-17	1.52579e-17	NDUFB3/NDUFC1/NDUFS6/NDUFA2/NDUFA4/NDUFB2/NDUFB11/NDUFA1/NDUFB9/NDUFA8/NDUFS8/NDUFB8/NDUFB10/NDUFAB1/NDUFS7/NDUFA11/NDUFB7	17
CC	GO:1990204	oxidoreductase complex	22/299	111/19520	1.52722e-18	5.35916e-17	3.79978e-17	NDUFB3/NDUFC1/NDUFS6/UQCRQ/NDUFA2/NDUFA4/NDUFB2/NDUFB11/NDUFA1/NDUFB9/CYC1/NDUFA8/NDUFS8/NDUFB8/NDUFB10/NDUFAB1/GCSH/NDUFS7/NDUFA11/NDUFB7/UQCRFS1/UQCR10	22
CC	GO:0070069	cytochrome complex	10/299	36/19520	1.09407e-10	3.51926e-09	2.49525e-09	UQCRQ/NDUFA4/COX7B/CYC1/COX8A/COX6A1/COX5A/COX4I1/UQCRFS1/UQCR10	10
CC	GO:0005753	mitochondrial proton-transporting ATP synthase complex	8/299	22/19520	7.32658e-10	2.17543e-08	1.54244e-08	ATP5MC3/ATP5MF/ATP5F1C/ATP5F1B/ATP5MC1/ATP5F1A/ATP5F1D/ATP5PF	8
CC	GO:0045259	proton-transporting ATP synthase complex	8/299	23/19520	1.10854e-09	3.05641e-08	2.16707e-08	ATP5MC3/ATP5MF/ATP5F1C/ATP5F1B/ATP5MC1/ATP5F1A/ATP5F1D/ATP5PF	8
CC	GO:0016469	proton-transporting two-sector ATPase complex	10/299	52/19520	5.48423e-09	1.41128e-07	1.00063e-07	ATP5MC3/ATP6V0E1/ATP5MF/ATP6V1F/ATP5F1C/ATP5F1B/ATP5MC1/ATP5F1A/ATP5F1D/ATP5PF	10
CC	GO:0045277	respiratory chain complex IV	7/299	22/19520	2.58319e-08	6.23195e-07	4.41862e-07	NDUFA4/COX7B/COX8A/COX6A1/COX5A/COX4I1/UQCRFS1	7
CC	GO:0031526	brush border membrane	9/299	59/19520	2.64342e-07	6.00211e-06	4.25566e-06	PDZK1/SLC3A1/SLC17A3/AQP1/CDHR5/FOLR1/CUBN/AMN/SLC9A3R1	9
CC	GO:0019774	proteasome core complex, beta-subunit complex	5/299	11/19520	3.49405e-07	7.49279e-06	5.31258e-06	PSMB1/PSMB7/PSMB5/PSMB6/PSMB3	5
CC	GO:0005839	proteasome core complex	6/299	20/19520	3.97469e-07	8.0749e-06	5.72532e-06	PSMB1/PSMB7/PSMB5/PSMB6/PSMB3/PSMA7	6
CC	GO:0005903	brush border	11/299	101/19520	4.24119e-07	8.1855e-06	5.80374e-06	PDZK1/SLC3A1/SLC17A3/CLIC1/AQP1/CDHR5/FOLR1/CUBN/MYL6/AMN/SLC9A3R1	11
CC	GO:0005751	mitochondrial respiratory chain complex IV	5/299	12/19520	5.91474e-07	1.08719e-05	7.70843e-06	NDUFA4/COX6A1/COX5A/COX4I1/UQCRFS1	5
CC	GO:0042611	MHC protein complex	6/299	25/19520	1.70261e-06	2.98731e-05	2.11808e-05	HLA-F/HLA-G/HLA-C/HLA-B/HLA-A/B2M	6
CC	GO:0005774	vacuolar membrane	21/299	431/19520	3.42629e-06	5.75021e-05	4.07705e-05	TSPAN1/TMEM59/LAMTOR5/LAMTOR2/LAPTM4A/SLC3A1/VAMP8/DAB2/HLA-F/BRI3/AP1S1/ATP6V1F/CLTA/LAMTOR1/CUBN/MGST1/GABARAPL2/TM4SF5/RPN2/CTSA/AP2S1	21
CC	GO:0030662	coated vesicle membrane	13/299	182/19520	4.86361e-06	7.82231e-05	5.54622e-05	VAMP8/DAB2/HLA-F/HLA-G/HLA-C/AP1S1/CLTA/FOLR1/COPE/AP2S1/HLA-B/HLA-A/B2M	13
CC	GO:0098862	cluster of actin-based cell projections	12/299	156/19520	5.28301e-06	8.15697e-05	5.78351e-05	RHOC/PDZK1/SLC3A1/SLC17A3/CLIC1/AQP1/CDHR5/FOLR1/CUBN/MYL6/AMN/SLC9A3R1	12
CC	GO:0033178	proton-transporting two-sector ATPase complex, catalytic domain	5/299	18/19520	5.93295e-06	8.80815e-05	6.24521e-05	ATP6V1F/ATP5F1C/ATP5F1B/ATP5F1A/ATP5F1D	5
CC	GO:0005777	peroxisome	11/299	136/19520	8.08961e-06	0.000111521	7.90714e-05	ECI2/FIS1/GSTK1/AOC1/RIDA/GRHPR/PRDX5/MGST1/PXMP2/ECH1/SOD1	11
CC	GO:0042579	microbody	11/299	136/19520	8.08961e-06	0.000111521	7.90714e-05	ECI2/FIS1/GSTK1/AOC1/RIDA/GRHPR/PRDX5/MGST1/PXMP2/ECH1/SOD1	11
CC	GO:0030135	coated vesicle	16/299	295/19520	1.38264e-05	0.00018028	0.000127823	VAMP8/DAB2/HLA-F/HLA-G/HLA-C/SNX3/AP1S1/CLTA/YIF1A/FOLR1/SERPINA1/COPE/AP2S1/HLA-B/HLA-A/B2M	16
CC	GO:0030134	COPII-coated ER to Golgi transport vesicle	9/299	94/19520	1.40114e-05	0.00018028	0.000127823	HLA-F/HLA-G/HLA-C/YIF1A/FOLR1/SERPINA1/HLA-B/HLA-A/B2M	9
CC	GO:0098576	lumenal side of membrane	6/299	36/19520	1.62521e-05	0.000202365	0.000143482	HLA-F/HLA-G/HLA-C/CTSA/HLA-B/HLA-A	6
CC	GO:0030670	phagocytic vesicle membrane	8/299	77/19520	2.32332e-05	0.000280251	0.000198705	VAMP8/ATP6V0E1/HLA-F/HLA-G/HLA-C/HLA-B/HLA-A/B2M	8
CC	GO:0033177	proton-transporting two-sector ATPase complex, proton-transporting domain	5/299	24/19520	2.7294e-05	0.000319258	0.000226362	ATP5MC3/ATP6V0E1/ATP5MF/ATP5MC1/ATP5PF	5
CC	GO:0101002	ficolin-1-rich granule	12/299	185/19520	2.95623e-05	0.000335619	0.000237963	DYNLT1/PSMB1/GSDMD/PSMB7/GSTP1/LAMTOR1/PGAM1/DYNLL1/SERPINA1/CTSH/MIF/LGALS3	12
CC	GO:0005758	mitochondrial intermembrane space	8/299	83/19520	4.02309e-05	0.000441686	0.000313167	PARK7/CHCHD5/CHCHD2/STOML2/NDUFA8/TIMM13/NDUFB7/SOD1	8
CC	GO:0031528	microvillus membrane	5/299	26/19520	4.11935e-05	0.000441686	0.000313167	PDZK1/CA9/CDHR5/DPEP1/SLC9A3R1	5
CC	GO:0000502	proteasome complex	7/299	62/19520	4.41097e-05	0.000448061	0.000317687	PSMB1/PSMB7/PSMB5/PSMB6/PSMB3/PSMA7/PSMD8	7
CC	GO:0012507	ER to Golgi transport vesicle membrane	7/299	62/19520	4.41097e-05	0.000448061	0.000317687	HLA-F/HLA-G/HLA-C/FOLR1/HLA-B/HLA-A/B2M	7
CC	GO:0005750	mitochondrial respiratory chain complex III	4/299	14/19520	4.78475e-05	0.000450466	0.000319393	UQCRQ/CYC1/UQCRFS1/UQCR10	4
CC	GO:0045263	proton-transporting ATP synthase complex, coupling factor F(o)	4/299	14/19520	4.78475e-05	0.000450466	0.000319393	ATP5MC3/ATP5MF/ATP5MC1/ATP5PF	4
CC	GO:0045275	respiratory chain complex III	4/299	14/19520	4.78475e-05	0.000450466	0.000319393	UQCRQ/CYC1/UQCRFS1/UQCR10	4
CC	GO:0071556	integral component of lumenal side of endoplasmic reticulum membrane	5/299	29/19520	7.16221e-05	0.000642933	0.000455857	HLA-F/HLA-G/HLA-C/HLA-B/HLA-A	5
CC	GO:0098553	lumenal side of endoplasmic reticulum membrane	5/299	29/19520	7.16221e-05	0.000642933	0.000455857	HLA-F/HLA-G/HLA-C/HLA-B/HLA-A	5
CC	GO:0005765	lysosomal membrane	17/299	378/19520	8.00457e-05	0.000674707	0.000478385	TSPAN1/TMEM59/LAMTOR5/LAMTOR2/LAPTM4A/VAMP8/DAB2/HLA-F/BRI3/AP1S1/CLTA/LAMTOR1/CUBN/MGST1/TM4SF5/CTSA/AP2S1	17
CC	GO:0098852	lytic vacuole membrane	17/299	378/19520	8.00457e-05	0.000674707	0.000478385	TSPAN1/TMEM59/LAMTOR5/LAMTOR2/LAPTM4A/VAMP8/DAB2/HLA-F/BRI3/AP1S1/CLTA/LAMTOR1/CUBN/MGST1/TM4SF5/CTSA/AP2S1	17
CC	GO:1905369	endopeptidase complex	7/299	68/19520	8.04055e-05	0.000674707	0.000478385	PSMB1/PSMB7/PSMB5/PSMB6/PSMB3/PSMA7/PSMD8	7
CC	GO:0031970	organelle envelope lumen	8/299	93/19520	9.10325e-05	0.000747629	0.000530088	PARK7/CHCHD5/CHCHD2/STOML2/NDUFA8/TIMM13/NDUFB7/SOD1	8
CC	GO:0005905	clathrin-coated pit	7/299	71/19520	0.000106072	0.000852998	0.000604798	DAB2/AP1S1/CLTA/CDHR5/CUBN/AMN/AP2S1	7
CC	GO:0016324	apical plasma membrane	16/299	351/19520	0.000110822	0.000873007	0.000618985	AKR1A1/PDZK1/SLC17A3/SLC22A2/AQP1/CTSL/CDHR5/SLC22A18/SLC5A12/ACY3/FOLR1/CUBN/AMN/DPEP1/SLC9A3R1/HPN	16
CC	GO:1904813	ficolin-1-rich granule lumen	9/299	124/19520	0.000125329	0.000967538	0.00068601	DYNLT1/PSMB1/GSDMD/PSMB7/GSTP1/PGAM1/SERPINA1/CTSH/MIF	9
CC	GO:0034774	secretory granule lumen	15/299	322/19520	0.000142863	0.00108127	0.000766652	PRDX6/NIT2/DYNLT1/PSMB1/AOC1/GSDMD/PSMB7/GSTP1/PGAM1/SERPINA1/CTSH/APRT/CTSA/MIF/B2M	15
CC	GO:0140534	endoplasmic reticulum protein-containing complex	9/299	127/19520	0.000150414	0.00111653	0.000791652	OST4/SSR4/ATP5F1C/ATP5F1B/DAD1/RPN2/ATP5F1D/HLA-A/B2M	9
CC	GO:0060205	cytoplasmic vesicle lumen	15/299	326/19520	0.000163468	0.00119054	0.000844123	PRDX6/NIT2/DYNLT1/PSMB1/AOC1/GSDMD/PSMB7/GSTP1/PGAM1/SERPINA1/CTSH/APRT/CTSA/MIF/B2M	15
CC	GO:0031983	vesicle lumen	15/299	328/19520	0.000174704	0.00124881	0.000885441	PRDX6/NIT2/DYNLT1/PSMB1/AOC1/GSDMD/PSMB7/GSTP1/PGAM1/SERPINA1/CTSH/APRT/CTSA/MIF/B2M	15
CC	GO:0031904	endosome lumen	5/299	35/19520	0.000181617	0.00127462	0.000903742	LRPAP1/CTSL/CTSH/NAPSA/B2M	5
CC	GO:0070820	tertiary granule	10/299	164/19520	0.000225335	0.0015532	0.00110126	LAMTOR2/VAMP8/NIT2/CYSTM1/GSDMD/LAMTOR1/DYNLL1/CTSH/B2M/LGALS3	10
CC	GO:0045177	apical part of cell	17/299	414/19520	0.000237032	0.00160516	0.0011381	AKR1A1/PDZK1/SLC17A3/SLC22A2/AQP1/CTSL/CDHR5/SLC22A18/SLC5A12/ACY3/FOLR1/CUBN/MGST1/AMN/DPEP1/SLC9A3R1/HPN	17
CC	GO:0045335	phagocytic vesicle	9/299	136/19520	0.000252057	0.00167748	0.00118938	VAMP8/ATP6V0E1/HLA-F/HLA-G/HLA-C/SNX3/HLA-B/HLA-A/B2M	9
CC	GO:0055038	recycling endosome membrane	7/299	87/19520	0.000378513	0.00247637	0.00175581	VAMP8/HLA-F/HLA-G/HLA-C/HLA-B/HLA-A/B2M	7
CC	GO:0045121	membrane raft	14/299	323/19520	0.000489566	0.00309791	0.0021965	PARK7/LAMTOR5/PDZK1/LAMTOR2/VDAC1/PGK1/SLC25A5/STOML2/LAMTOR1/LDHB/SLC9A3R1/BSG/HMOX1/S100A10	14
CC	GO:0098857	membrane microdomain	14/299	323/19520	0.000489566	0.00309791	0.0021965	PARK7/LAMTOR5/PDZK1/LAMTOR2/VDAC1/PGK1/SLC25A5/STOML2/LAMTOR1/LDHB/SLC9A3R1/BSG/HMOX1/S100A10	14
CC	GO:1905368	peptidase complex	7/299	92/19520	0.00053183	0.00328366	0.0023282	PSMB1/PSMB7/PSMB5/PSMB6/PSMB3/PSMA7/PSMD8	7
CC	GO:0000276	mitochondrial proton-transporting ATP synthase complex, coupling factor F(o)	3/299	11/19520	0.000535934	0.00328366	0.0023282	ATP5MC3/ATP5MC1/ATP5PF	3
CC	GO:0031301	integral component of organelle membrane	15/299	371/19520	0.000641019	0.00386614	0.0027412	MPC2/RTN4/SLC25A4/HLA-F/HLA-G/HLA-C/FIS1/YIF1A/SLC37A4/SLC25A3/ITM2B/COA3/HLA-B/HLA-A/B2M	15
CC	GO:0008250	oligosaccharyltransferase complex	3/299	13/19520	0.000908069	0.00539253	0.00382345	OST4/DAD1/RPN2	3
CC	GO:0030666	endocytic vesicle membrane	9/299	163/19520	0.000941391	0.00550571	0.00390369	VAMP8/ATP6V0E1/HLA-F/HLA-G/HLA-C/AP2S1/HLA-B/HLA-A/B2M	9
CC	GO:0030139	endocytic vesicle	13/299	307/19520	0.000956036	0.00550791	0.00390525	VAMP8/ATP6V0E1/HLA-F/HLA-G/HLA-C/SNX3/CLTA/CUBN/AMN/AP2S1/HLA-B/HLA-A/B2M	13
CC	GO:0005782	peroxisomal matrix	5/299	51/19520	0.00107645	0.00602185	0.00426965	ECI2/GSTK1/GRHPR/PRDX5/ECH1	5
CC	GO:0031907	microbody lumen	5/299	51/19520	0.00107645	0.00602185	0.00426965	ECI2/GSTK1/GRHPR/PRDX5/ECH1	5
CC	GO:0030658	transport vesicle membrane	10/299	206/19520	0.0013332	0.00735164	0.0052125	HLA-F/HLA-G/HLA-C/AP1S1/CLTA/FOLR1/CALM3/HLA-B/HLA-A/B2M	10
CC	GO:0031300	intrinsic component of organelle membrane	15/299	402/19520	0.00143303	0.00771764	0.00547201	MPC2/RTN4/SLC25A4/HLA-F/HLA-G/HLA-C/FIS1/YIF1A/SLC37A4/SLC25A3/ITM2B/COA3/HLA-B/HLA-A/B2M	15
CC	GO:0031902	late endosome membrane	8/299	140/19520	0.00143956	0.00771764	0.00547201	TMEM59/LAMTOR5/LAMTOR2/LAPTM4A/VAMP8/VPS28/LAMTOR1/CHMP2A	8
CC	GO:0008180	COP9 signalosome	4/299	36/19520	0.00216019	0.0114224	0.00809877	COPS9/STOML2/DYNLL1/ATP5F1A	4
CC	GO:0031253	cell projection membrane	13/299	337/19520	0.00219291	0.0114387	0.00811033	PDZK1/SH3YL1/SLC3A1/SLC17A3/HLA-G/AQP1/CA9/CDHR5/FOLR1/CUBN/AMN/DPEP1/SLC9A3R1	13
CC	GO:0030667	secretory granule membrane	12/299	305/19520	0.00273042	0.0140526	0.00996364	LAMTOR2/VAMP8/CYSTM1/HLA-C/BRI3/PGRMC1/LAMTOR1/MGST1/DYNLL1/BSG/HLA-B/LGALS3	12
CC	GO:0030176	integral component of endoplasmic reticulum membrane	8/299	157/19520	0.00294939	0.0149798	0.0106211	RTN4/HLA-F/HLA-G/HLA-C/SLC37A4/HLA-B/HLA-A/B2M	8
CC	GO:0005741	mitochondrial outer membrane	9/299	195/19520	0.00321614	0.0161225	0.0114313	ATP5MC3/VDAC1/FIS1/PGRMC1/CISD1/MGST1/PHB/CYB5A/TSPO	9
CC	GO:0042581	specific granule	8/299	160/19520	0.00331143	0.0163873	0.0116191	LAMTOR2/VAMP8/NIT2/AOC1/PGRMC1/GSDMD/LAMTOR1/B2M	8
CC	GO:0031901	early endosome membrane	8/299	162/19520	0.00357134	0.0172401	0.0122237	VAMP8/HLA-F/HLA-G/HLA-C/SNX3/HLA-B/HLA-A/B2M	8
CC	GO:0005770	late endosome	11/299	275/19520	0.00357309	0.0172401	0.0122237	TMEM59/LAMTOR5/LAMTOR2/LAPTM4A/VAMP8/VPS28/CTSL/LAMTOR1/CTSH/NAPSA/CHMP2A	11
CC	GO:0030133	transport vesicle	14/299	402/19520	0.00380172	0.0181168	0.0128453	VDAC1/HLA-F/HLA-G/HLA-C/DDC/AP1S1/CLTA/FOLR1/PLIN3/COPE/CALM3/HLA-B/HLA-A/B2M	14
CC	GO:0031227	intrinsic component of endoplasmic reticulum membrane	8/299	165/19520	0.00399051	0.0187846	0.0133188	RTN4/HLA-F/HLA-G/HLA-C/SLC37A4/HLA-B/HLA-A/B2M	8
CC	GO:0009295	nucleoid	4/299	44/19520	0.00452436	0.0207905	0.014741	VDAC1/SLC25A5/ATP5F1B/TUFM	4
CC	GO:0042645	mitochondrial nucleoid	4/299	44/19520	0.00452436	0.0207905	0.014741	VDAC1/SLC25A5/ATP5F1B/TUFM	4
CC	GO:0036019	endolysosome	3/299	24/19520	0.00567445	0.0257687	0.0182707	CLTA/CTSL/AP2S1	3
CC	GO:0042470	melanosome	6/299	106/19520	0.00583457	0.0258867	0.0183544	PRDX1/CAPG/RAN/GCHFR/PPIB/BSG	6
CC	GO:0048770	pigment granule	6/299	106/19520	0.00583457	0.0258867	0.0183544	PRDX1/CAPG/RAN/GCHFR/PPIB/BSG	6
CC	GO:0031968	organelle outer membrane	9/299	220/19520	0.00700898	0.0307439	0.0217983	ATP5MC3/VDAC1/FIS1/PGRMC1/CISD1/MGST1/PHB/CYB5A/TSPO	9
CC	GO:0019867	outer membrane	9/299	222/19520	0.00741836	0.032174	0.0228122	ATP5MC3/VDAC1/FIS1/PGRMC1/CISD1/MGST1/PHB/CYB5A/TSPO	9
CC	GO:0030660	Golgi-associated vesicle membrane	4/299	52/19520	0.00820341	0.0351835	0.0249461	AP1S1/CLTA/ITM2B/COPE	4
CC	GO:0030125	clathrin vesicle coat	3/299	28/19520	0.00878053	0.0372449	0.0264076	AP1S1/CLTA/AP2S1	3
CC	GO:0055037	recycling endosome	8/299	190/19520	0.00912485	0.0382847	0.0271449	VAMP8/HLA-F/HLA-G/HLA-C/RAN/HLA-B/HLA-A/B2M	8
CC	GO:0032592	integral component of mitochondrial membrane	5/299	85/19520	0.00987586	0.0405225	0.0287315	MPC2/SLC25A4/FIS1/SLC25A3/COA3	5
CC	GO:0030120	vesicle coat	4/299	55/19520	0.00997315	0.0405225	0.0287315	AP1S1/CLTA/COPE/AP2S1	4
CC	GO:1904724	tertiary granule lumen	4/299	55/19520	0.00997315	0.0405225	0.0287315	NIT2/GSDMD/CTSH/B2M	4
CC	GO:0098573	intrinsic component of mitochondrial membrane	5/299	86/19520	0.0103577	0.0416464	0.0295284	MPC2/SLC25A4/FIS1/SLC25A3/COA3	5
CC	GO:0005797	Golgi medial cisterna	2/299	11/19520	0.0117398	0.046717	0.0331236	TMEM59/HLA-A	2
CC	GO:0035577	azurophil granule membrane	4/299	58/19520	0.0119734	0.0471606	0.0334381	VAMP8/BRI3/LAMTOR1/MGST1	4
CC	GO:0005902	microvillus	5/299	91/19520	0.0130091	0.0507222	0.0359634	PDZK1/CA9/CDHR5/DPEP1/SLC9A3R1	5
CC	GO:0018995	host cellular component	4/299	60/19520	0.0134399	0.0509273	0.0361088	DYNLT1/AQP1/VPS28/RAN	4
CC	GO:0043657	host cell	4/299	60/19520	0.0134399	0.0509273	0.0361088	DYNLT1/AQP1/VPS28/RAN	4
CC	GO:0030117	membrane coat	5/299	92/19520	0.0135894	0.0509273	0.0361088	AP1S1/CLTA/COPE/AP2S1/CHMP2A	5
CC	GO:0048475	coated membrane	5/299	92/19520	0.0135894	0.0509273	0.0361088	AP1S1/CLTA/COPE/AP2S1/CHMP2A	5
CC	GO:0005771	multivesicular body	4/299	62/19520	0.015016	0.0549429	0.038956	CTSL/CTSH/NAPSA/CHMP2A	4
CC	GO:0035580	specific granule lumen	4/299	62/19520	0.015016	0.0549429	0.038956	NIT2/AOC1/GSDMD/B2M	4
CC	GO:0005793	endoplasmic reticulum-Golgi intermediate compartment	6/299	130/19520	0.0150879	0.0549429	0.038956	NAT8/LRPAP1/YIF1A/FOLR1/SERPINA1/MYDGF	6
CC	GO:0030130	clathrin coat of trans-Golgi network vesicle	2/299	13/19520	0.016317	0.0588633	0.0417356	AP1S1/CLTA	2
MF	GO:0009055	electron transfer activity	33/294	138/18337	1.57823e-29	8.31728e-27	6.57874e-27	AKR7A3/AKR7A2/AKR1A1/COX5B/NDUFB3/NDUFC1/NDUFS6/GLRX/UQCRQ/NDUFA2/COX7A2/NDUFA4/NDUFB2/COX7B/NDUFA1/NDUFB9/NDUFA8/COX8A/NDUFS8/NDUFB8/ALDH2/COX6A1/COX5A/NDUFB10/NDUFAB1/COX4I1/CYB5A/NDUFS7/UQCR11/NDUFB7/UQCRFS1/ETFB/UQCR10	33
MF	GO:0016651	oxidoreductase activity, acting on NAD(P)H	22/294	102/18337	5.57044e-19	1.46781e-16	1.161e-16	NDUFB3/NDUFC1/NDUFS6/NDUFA2/NDUFA4/NDUFB2/PGK1/NDUFA1/NDUFB9/TXN/NDUFA8/NDUFS8/AKR1C3/NDUFB8/PRDX3/NDUFB10/NDUFAB1/TXNDC17/NDUFS7/NDUFB7/MIOX/CBR1	22
MF	GO:0016655	oxidoreductase activity, acting on NAD(P)H, quinone or similar compound as acceptor	17/294	60/18337	4.00967e-17	7.04365e-15	5.57133e-15	NDUFB3/NDUFC1/NDUFS6/NDUFA2/NDUFA4/NDUFB2/NDUFA1/NDUFB9/NDUFA8/NDUFS8/AKR1C3/NDUFB8/NDUFB10/NDUFAB1/NDUFS7/NDUFB7/CBR1	17
MF	GO:0003954	NADH dehydrogenase activity	15/294	45/18337	1.86374e-16	1.63698e-14	1.29481e-14	NDUFB3/NDUFC1/NDUFS6/NDUFA2/NDUFA4/NDUFB2/NDUFA1/NDUFB9/NDUFA8/NDUFS8/NDUFB8/NDUFB10/NDUFAB1/NDUFS7/NDUFB7	15
MF	GO:0008137	NADH dehydrogenase (ubiquinone) activity	15/294	45/18337	1.86374e-16	1.63698e-14	1.29481e-14	NDUFB3/NDUFC1/NDUFS6/NDUFA2/NDUFA4/NDUFB2/NDUFA1/NDUFB9/NDUFA8/NDUFS8/NDUFB8/NDUFB10/NDUFAB1/NDUFS7/NDUFB7	15
MF	GO:0050136	NADH dehydrogenase (quinone) activity	15/294	45/18337	1.86374e-16	1.63698e-14	1.29481e-14	NDUFB3/NDUFC1/NDUFS6/NDUFA2/NDUFA4/NDUFB2/NDUFA1/NDUFB9/NDUFA8/NDUFS8/NDUFB8/NDUFB10/NDUFAB1/NDUFS7/NDUFB7	15
MF	GO:0003955	NAD(P)H dehydrogenase (quinone) activity	15/294	48/18337	5.65882e-16	4.26029e-14	3.36977e-14	NDUFB3/NDUFC1/NDUFS6/NDUFA2/NDUFA4/NDUFB2/NDUFA1/NDUFB9/NDUFA8/NDUFS8/NDUFB8/NDUFB10/NDUFAB1/NDUFS7/NDUFB7	15
MF	GO:0016209	antioxidant activity	18/294	86/18337	1.66775e-15	1.09863e-13	8.68987e-14	PARK7/PRDX1/MGST3/PRDX6/GPX3/APOM/GSTK1/TXN/PRDX5/GSTP1/GSTO1/PRDX3/MGST1/TXNDC17/GPX4/PRDX2/SELENOW/SOD1	18
MF	GO:0015078	proton transmembrane transporter activity	18/294	124/18337	1.29845e-12	7.60317e-11	6.01389e-11	COX5B/ATP6V0E1/COX7A2/NDUFA4/ATP5MF/ATP6V1F/COX7B/COX8A/ATP5F1C/ATP5F1B/SLC25A3/COX6A1/COX5A/COX4I1/ATP5F1A/CYB5A/ATP5F1D/ATP5PF	18
MF	GO:0016684	oxidoreductase activity, acting on peroxide as acceptor	13/294	57/18337	4.62548e-12	2.43763e-10	1.9281e-10	PARK7/PRDX1/MGST3/PRDX6/GPX3/GSTK1/PRDX5/GSTP1/PRDX3/MGST1/TXNDC17/GPX4/PRDX2	13
MF	GO:0004601	peroxidase activity	12/294	53/18337	3.42453e-11	1.64066e-09	1.29772e-09	PRDX1/MGST3/PRDX6/GPX3/GSTK1/PRDX5/GSTP1/PRDX3/MGST1/TXNDC17/GPX4/PRDX2	12
MF	GO:0004129	cytochrome-c oxidase activity	9/294	28/18337	3.27652e-10	1.32825e-08	1.05061e-08	COX5B/COX7A2/NDUFA4/COX7B/COX8A/COX6A1/COX5A/COX4I1/CYB5A	9
MF	GO:0016675	oxidoreductase activity, acting on a heme group of donors	9/294	28/18337	3.27652e-10	1.32825e-08	1.05061e-08	COX5B/COX7A2/NDUFA4/COX7B/COX8A/COX6A1/COX5A/COX4I1/CYB5A	9
MF	GO:0004602	glutathione peroxidase activity	7/294	22/18337	3.51933e-08	1.32478e-06	1.04786e-06	MGST3/PRDX6/GPX3/GSTK1/GSTP1/MGST1/GPX4	7
MF	GO:0046933	proton-transporting ATP synthase activity, rotational mechanism	6/294	17/18337	1.72211e-07	6.05033e-06	4.78564e-06	ATP5MF/ATP5F1C/ATP5F1B/ATP5F1A/ATP5F1D/ATP5PF	6
MF	GO:0016616	oxidoreductase activity, acting on the CH-OH group of donors, NAD or NADP as acceptor	12/294	120/18337	5.20492e-07	1.71437e-05	1.35602e-05	AKR7A3/AKR7A2/AKR1A1/MDH2/GRHPR/PTGR1/LDHA/AKR1C3/LDHB/CRYL1/MIOX/CBR1	12
MF	GO:0016614	oxidoreductase activity, acting on CH-OH group of donors	12/294	130/18337	1.23405e-06	3.82556e-05	3.02591e-05	AKR7A3/AKR7A2/AKR1A1/MDH2/GRHPR/PTGR1/LDHA/AKR1C3/LDHB/CRYL1/MIOX/CBR1	12
MF	GO:0015252	proton channel activity	6/294	24/18337	1.70386e-06	4.79854e-05	3.79551e-05	ATP5MF/ATP5F1C/ATP5F1B/ATP5F1A/ATP5F1D/ATP5PF	6
MF	GO:0004298	threonine-type endopeptidase activity	5/294	14/18337	1.82108e-06	4.79854e-05	3.79551e-05	PSMB1/PSMB7/PSMB5/PSMB6/PSMB3	5
MF	GO:0016863	intramolecular oxidoreductase activity, transposing C=C bonds	5/294	14/18337	1.82108e-06	4.79854e-05	3.79551e-05	ECI2/ECI1/ECH1/MIF/DDT	5
MF	GO:0016668	oxidoreductase activity, acting on a sulfur group of donors, NAD(P) as acceptor	4/294	12/18337	2.8957e-05	0.000726683	0.000574786	PGK1/TXN/PRDX3/TXNDC17	4
MF	GO:0070003	threonine-type peptidase activity	5/294	24/18337	3.38944e-05	0.000811925	0.00064221	PSMB1/PSMB7/PSMB5/PSMB6/PSMB3	5
MF	GO:0016667	oxidoreductase activity, acting on a sulfur group of donors	7/294	58/18337	3.78729e-05	0.000867784	0.000686393	GLRX/PGK1/TXN/MSRB2/GSTO1/PRDX3/TXNDC17	7
MF	GO:0004033	aldo-keto reductase (NADP) activity	5/294	27/18337	6.18903e-05	0.00135901	0.00107494	AKR7A3/AKR7A2/AKR1A1/AKR1C3/MIOX	5
MF	GO:0033218	amide binding	18/294	391/18337	6.51138e-05	0.0013726	0.00108569	DBI/LRPAP1/PPIC/VDAC1/ECI2/HLA-F/HLA-G/HLA-C/PGRMC1/CLTA/GSTP1/FOLR1/MGST1/ITM2B/PPIB/CRYAB/HLA-B/HLA-A	18
MF	GO:0016829	lyase activity	12/294	194/18337	7.23583e-05	0.00146665	0.00116008	PARK7/MGST3/ACMSD/DDC/CA9/PCBD1/ECHS1/TPI1/FAHD1/ECI1/DDT/ACO2	12
MF	GO:0016860	intramolecular oxidoreductase activity	6/294	50/18337	0.000141783	0.00272127	0.00215245	ECI2/TPI1/ECI1/ECH1/MIF/DDT	6
MF	GO:0042605	peptide antigen binding	5/294	32/18337	0.000144584	0.00272127	0.00215245	HLA-F/HLA-G/HLA-C/HLA-B/HLA-A	5
MF	GO:0051287	NAD binding	6/294	53/18337	0.000196764	0.00357567	0.00282825	GRHPR/ALDH1A1/LDHA/GAPDH/ALDH2/CRYL1	6
MF	GO:0016853	isomerase activity	10/294	157/18337	0.000226985	0.00398736	0.00315389	NAXE/PPIC/ECI2/PGAM1/TPI1/PPIB/ECI1/ECH1/MIF/DDT	10
MF	GO:0016835	carbon-oxygen lyase activity	7/294	79/18337	0.000274223	0.0046618	0.00368735	PARK7/CA9/PCBD1/ECHS1/TPI1/ECI1/ACO2	7
MF	GO:0005507	copper ion binding	6/294	60/18337	0.000390715	0.00643459	0.00508958	PARK7/S100A13/ATOX1/CUTA/AOC1/SOD1	6
MF	GO:0015036	disulfide oxidoreductase activity	5/294	40/18337	0.000425492	0.00679497	0.00537463	GLRX/PGK1/TXN/GSTO1/TXNDC17	5
MF	GO:0016783	sulfurtransferase activity	3/294	10/18337	0.000450342	0.00698031	0.00552123	TSTD1/TST/MPST	3
MF	GO:0016836	hydro-lyase activity	6/294	64/18337	0.000554673	0.00835178	0.00660603	PARK7/CA9/PCBD1/ECHS1/ECI1/ACO2	6
MF	GO:0042277	peptide binding	14/294	315/18337	0.000594869	0.00870822	0.00688795	LRPAP1/PPIC/HLA-F/HLA-G/HLA-C/PGRMC1/CLTA/GSTP1/MGST1/ITM2B/PPIB/CRYAB/HLA-B/HLA-A	14
MF	GO:0004364	glutathione transferase activity	4/294	26/18337	0.000732692	0.0101613	0.00803729	GSTK1/GSTP1/GSTO1/MGST1	4
MF	GO:0016628	oxidoreductase activity, acting on the CH-CH group of donors, NAD or NADP as acceptor	4/294	26/18337	0.000732692	0.0101613	0.00803729	DECR1/PTGR1/AKR1C3/BLVRB	4
MF	GO:0004032	alditol:NADP+ 1-oxidoreductase activity	3/294	12/18337	0.0008062	0.010894	0.00861687	AKR7A2/AKR1A1/AKR1C3	3
MF	GO:1901505	carbohydrate derivative transmembrane transporter activity	5/294	52/18337	0.00143728	0.0189362	0.014978	SLC25A4/SLC17A3/SLC22A2/SLC25A5/SLC37A4	5
MF	GO:0016805	dipeptidase activity	3/294	15/18337	0.00160898	0.0206812	0.0163583	DPEP1/CNDP2/PEPD	3
MF	GO:0008514	organic anion transmembrane transporter activity	9/294	177/18337	0.00227062	0.0280871	0.0222161	MPC2/SLC3A1/SLC25A4/SLC17A3/SLC22A2/SLC25A5/SLC5A12/SLC6A13/SLC9A3R1	9
MF	GO:0016831	carboxy-lyase activity	4/294	35/18337	0.00229173	0.0280871	0.0222161	ACMSD/DDC/FAHD1/DDT	4
MF	GO:0016627	oxidoreductase activity, acting on the CH-CH group of donors	5/294	59/18337	0.0025281	0.0298176	0.0235849	ACADM/DECR1/PTGR1/AKR1C3/BLVRB	5
MF	GO:0016620	oxidoreductase activity, acting on the aldehyde or oxo group of donors, NAD or NADP as acceptor	4/294	36/18337	0.00254609	0.0298176	0.0235849	ALDH1A1/AKR1C3/GAPDH/ALDH2	4
MF	GO:0045296	cadherin binding	13/294	332/18337	0.00284151	0.0325538	0.0257492	PARK7/PRDX1/PRDX6/RTN4/CAPG/CLIC1/LDHA/KRT18/RAN/PSMB6/PFN1/BSG/PLIN3	13
MF	GO:0043028	cysteine-type endopeptidase regulator activity involved in apoptotic process	4/294	40/18337	0.00375734	0.0417149	0.0329953	PRDX5/PRDX3/CTSH/DPEP1	4
MF	GO:0016408	C-acyltransferase activity	3/294	20/18337	0.00379946	0.0417149	0.0329953	ACAT1/ACSM2B/ACAA2	3
MF	GO:0008238	exopeptidase activity	6/294	95/18337	0.00425842	0.0445632	0.0352483	CTSH/DPEP1/CNDP2/CTSA/PEPD/HPN	6
MF	GO:0008106	alcohol dehydrogenase (NADP+) activity	3/294	21/18337	0.00438064	0.0445632	0.0352483	AKR7A2/AKR1A1/AKR1C3	3
MF	GO:0051536	iron-sulfur cluster binding	5/294	67/18337	0.00439713	0.0445632	0.0352483	NDUFS8/CISD1/NDUFS7/UQCRFS1/ACO2	5
MF	GO:0051540	metal cluster binding	5/294	67/18337	0.00439713	0.0445632	0.0352483	NDUFS8/CISD1/NDUFS7/UQCRFS1/ACO2	5
MF	GO:0044389	ubiquitin-like protein ligase binding	12/294	312/18337	0.00468923	0.0463463	0.0366586	PRDX6/RTN4/SLC25A5/SLC22A18/TPI1/TMBIM6/NEDD8/STUB1/GABARAPL2/DDRGK1/RBX1/ACTG1	12
MF	GO:0016874	ligase activity	8/294	163/18337	0.00485449	0.0463463	0.0366586	SUCLG1/ATP5MF/ATP5F1C/ATP5F1B/ACSM2B/ATP5F1A/ATP5F1D/ATP5PF	8
MF	GO:0043027	cysteine-type endopeptidase inhibitor activity involved in apoptotic process	3/294	22/18337	0.00501278	0.0463463	0.0366586	PRDX5/PRDX3/DPEP1	3
MF	GO:0044769	ATPase activity, coupled to transmembrane movement of ions, rotational mechanism	3/294	22/18337	0.00501278	0.0463463	0.0366586	ATP6V0E1/ATP6V1F/ATP5F1B	3
MF	GO:0046961	proton-transporting ATPase activity, rotational mechanism	3/294	22/18337	0.00501278	0.0463463	0.0366586	ATP6V0E1/ATP6V1F/ATP5F1B	3
MF	GO:0016903	oxidoreductase activity, acting on the aldehyde or oxo group of donors	4/294	44/18337	0.00530926	0.0482411	0.0381573	ALDH1A1/AKR1C3/GAPDH/ALDH2	4

## Sheet: Table S8
Table S8: Results of univariate Cox regression analysis
Gene	coef	HR	95% CI	p.value
ACAA2	-0.551856	0.58	(0.49-0.68)	2e-11
ACADM	-0.597285	0.55	(0.46-0.65)	4e-12
ACAT1	-0.501848	0.61	(0.52-0.71)	1.1e-09
ACMSD	-0.193196	0.82	(0.75-0.91)	8.7e-05
ACO2	-0.478076	0.62	(0.53-0.73)	9.6e-09
ACSM2B	-0.147984	0.86	(0.79-0.94)	0.0012
ACY3	-0.151769	0.86	(0.78-0.95)	0.002
AGT	-0.0972906	0.91	(0.82-1)	0.049
AGXT2	-0.21589	0.81	(0.74-0.88)	3.9e-06
AIG1	-0.428312	0.65	(0.51-0.83)	0.00044
AKR7A2	-0.467005	0.63	(0.51-0.77)	7.8e-06
AKR7A3	-0.25701	0.77	(0.68-0.87)	3.7e-05
ALDH1A1	-0.251636	0.78	(0.7-0.87)	4.3e-06
ALDH2	-0.300324	0.74	(0.6-0.91)	0.0052
AMN	-0.232318	0.79	(0.71-0.88)	2.2e-05
AOC1	-0.108144	0.9	(0.84-0.95)	0.00053
AP2S1	0.404403	1.5	(1.2-1.9)	0.0014
APOM	-0.201212	0.82	(0.73-0.91)	0.00032
APRT	0.407503	1.5	(1.2-1.9)	0.0021
AQP1	-0.27164	0.76	(0.7-0.83)	2.5e-10
ARL6IP4	0.796417	2.2	(1.7-2.9)	3.9e-08
ATP5F1A	-0.692612	0.5	(0.37-0.68)	9.3e-06
ATP5F1B	-0.523495	0.59	(0.45-0.79)	0.00028
ATP5MC1	0.233426	1.3	(1-1.6)	0.037
ATP5MF	0.394364	1.5	(1.2-1.8)	0.00019
AZGP1	-0.134521	0.87	(0.79-0.96)	0.0069
B2M	-0.278002	0.76	(0.61-0.94)	0.011
BBOX1	-0.216975	0.8	(0.75-0.86)	3.4e-10
BHMT	-0.167834	0.85	(0.79-0.91)	3.7e-06
C11orf54	-0.51426	0.6	(0.52-0.69)	8.7e-12
C4orf3	-0.912177	0.4	(0.3-0.54)	3e-09
CALM3	-0.513746	0.6	(0.43-0.84)	0.0031
CDHR5	-0.137951	0.87	(0.81-0.94)	0.00034
CES2	-0.421803	0.66	(0.55-0.78)	9.4e-07
CLDN10	-0.402187	0.67	(0.59-0.76)	1e-09
CLTRN	-0.239575	0.79	(0.74-0.84)	2.5e-12
CNDP2	-0.405522	0.67	(0.57-0.78)	1.8e-07
COPE	0.407922	1.5	(1.1-2)	0.0072
COX5B	0.306817	1.4	(1.1-1.7)	0.0026
COX6A1	0.195504	1.2	(1-1.5)	0.044
CRYL1	-0.530055	0.59	(0.51-0.68)	4e-12
CTSA	0.446864	1.6	(1.2-2)	0.00085
CTSH	-0.34786	0.71	(0.55-0.9)	0.0049
CTSL	-0.341833	0.71	(0.53-0.95)	0.019
CUBN	-0.243527	0.78	(0.73-0.85)	3e-10
CXCL14	-0.094858	0.91	(0.85-0.98)	0.0078
CYB5A	-0.394084	0.67	(0.58-0.79)	4.9e-07
DAB2	-0.234751	0.79	(0.69-0.91)	0.0011
DBI	0.531763	1.7	(1.3-2.3)	0.00023
DCTN3	-0.897233	0.41	(0.29-0.57)	1.4e-07
DDC	-0.219347	0.8	(0.74-0.87)	1.6e-07
DPEP1	-0.226798	0.8	(0.7-0.91)	0.0011
DYNLL1	0.51677	1.7	(1.1-2.5)	0.016
DYNLT1	0.333772	1.4	(1-1.9)	0.046
ECI2	-0.801295	0.45	(0.33-0.62)	7e-07
FAHD1	-0.622555	0.54	(0.43-0.67)	8.9e-08
FBP1	-0.256602	0.77	(0.69-0.87)	6.6e-06
FCGRT	-0.531686	0.59	(0.45-0.76)	6.3e-05
FOLR1	-0.135916	0.87	(0.79-0.96)	0.0066
GABARAPL2	-0.676313	0.51	(0.33-0.78)	0.0018
GADD45GIP1	0.298498	1.3	(1.1-1.6)	0.003
GALNT14	-0.133778	0.87	(0.79-0.97)	0.013
GAMT	-0.1665	0.85	(0.75-0.96)	0.0097
GAPDH	0.420668	1.5	(1.2-2)	0.0011
GCHFR	-0.384608	0.68	(0.53-0.87)	0.0022
GLYAT	-0.225832	0.8	(0.73-0.87)	3.4e-07
GPX3	-0.164092	0.85	(0.75-0.96)	0.01
GRHPR	-0.640671	0.53	(0.4-0.69)	3.4e-06
GSDMD	0.412827	1.5	(1.1-2)	0.0041
GSTO1	0.253083	1.3	(1-1.6)	0.028
HCFC1R1	0.185132	1.2	(1-1.4)	0.044
HINT2	-0.29336	0.75	(0.57-0.98)	0.036
HLA.G	-0.09805	0.91	(0.83-0.99)	0.039
HMGN3	0.399	1.5	(1.2-1.9)	0.00031
HPN	-0.225242	0.8	(0.71-0.89)	0.0001
HTATIP2	0.422818	1.5	(1.2-2)	0.0016
IMPA2	-0.500783	0.61	(0.53-0.7)	8.8e-13
ITM2B	-0.572769	0.56	(0.45-0.7)	3e-07
KHK	-0.199492	0.82	(0.75-0.89)	9e-06
LAMTOR2	0.523036	1.7	(1.3-2.1)	1e-05
LAMTOR5	-0.37715	0.69	(0.49-0.96)	0.028
LAPTM4A	-0.438885	0.64	(0.47-0.89)	0.0067
LGALS2	-0.182107	0.83	(0.77-0.9)	6.5e-06
LRPAP1	-0.362161	0.7	(0.5-0.96)	0.029
METTL9	-0.575927	0.56	(0.43-0.73)	1.6e-05
MGST3	-0.429726	0.65	(0.44-0.96)	0.032
MIOX	-0.147727	0.86	(0.8-0.92)	2.9e-05
MPC2	-0.309499	0.73	(0.57-0.94)	0.014
MPST	0.286086	1.3	(1.1-1.7)	0.016
MRPL51	0.427093	1.5	(1-2.3)	0.047
MRPS12	0.371312	1.4	(1.2-1.8)	0.0008
MT.ATP6	0.214724	1.2	(1-1.5)	0.014
MT.CO2	0.27728	1.3	(1.1-1.6)	0.00087
MT.CYB	0.201634	1.2	(1-1.4)	0.013
MT.ND2	0.236257	1.3	(1.1-1.5)	0.0049
MT.ND3	0.179909	1.2	(1-1.4)	0.023
MT.ND4	0.306733	1.4	(1.1-1.6)	0.00037
MYDGF	0.582587	1.8	(1.3-2.4)	9.1e-05
MZT2A	0.257606	1.3	(1.1-1.5)	0.0032
NAPSA	-0.239773	0.79	(0.7-0.88)	2.2e-05
NAT8	-0.128181	0.88	(0.84-0.93)	1.1e-06
NDUFA11	0.203748	1.2	(1-1.5)	0.048
NDUFB11	0.298994	1.3	(1-1.7)	0.024
NDUFS6	0.262738	1.3	(1-1.6)	0.017
NDUFS8	0.296976	1.3	(1.1-1.6)	0.0025
OST4	0.495899	1.6	(1.2-2.2)	0.00098
PDZK1	-0.230138	0.79	(0.73-0.87)	5.6e-07
PEBP1	-0.490487	0.61	(0.48-0.78)	7.3e-05
PEPD	-0.457257	0.63	(0.5-0.8)	0.00012
PFN1	0.693351	2	(1.5-2.7)	9.7e-06
PGAM1	-0.289081	0.75	(0.62-0.91)	0.0032
PGK1	-0.453296	0.64	(0.53-0.77)	3.3e-06
PGLS	0.627783	1.9	(1.4-2.5)	4.7e-06
PGRMC1	-0.36993	0.69	(0.56-0.86)	0.00074
PLIN3	0.430881	1.5	(1.2-2)	0.00059
PPIB	0.86017	2.4	(1.7-3.3)	1.3e-07
PPIC	0.33725	1.4	(1.1-1.8)	0.0032
PRDX2	-0.339235	0.71	(0.59-0.85)	0.00023
PRDX3	-0.41827	0.66	(0.52-0.83)	0.00041
PSMA7	0.383385	1.5	(1-2.1)	0.037
PSMB1	0.433488	1.5	(1.1-2.2)	0.02
PSMB3	0.511661	1.7	(1.3-2.1)	1.4e-05
PSMB6	0.470817	1.6	(1.2-2.2)	0.0045
PSMD8	0.573647	1.8	(1.1-2.9)	0.024
PTGR1	-0.378088	0.69	(0.56-0.84)	0.00018
PXMP2	-0.332874	0.72	(0.6-0.86)	0.00046
RAB5IF	0.584066	1.8	(1.4-2.3)	2e-06
RAN	0.406737	1.5	(1-2.2)	0.041
RBX1	0.450837	1.6	(1.2-2.1)	0.0029
RHOC	0.381061	1.5	(1.1-2)	0.02
RIDA	-0.171728	0.84	(0.72-0.98)	0.03
RNF181	0.300143	1.4	(1-1.8)	0.031
RNF5	-0.484565	0.62	(0.49-0.77)	2.3e-05
S100A10	0.331277	1.4	(1.1-1.8)	0.012
S100A13	0.287137	1.3	(1.1-1.6)	0.0031
SEPHS2	-0.574738	0.56	(0.43-0.74)	2.8e-05
SH3YL1	-0.595904	0.55	(0.44-0.69)	2.5e-07
SLC17A3	-0.12434	0.88	(0.83-0.94)	0.00011
SLC22A2	-0.213099	0.81	(0.75-0.87)	3.3e-09
SLC25A4	-0.767365	0.46	(0.36-0.59)	7.8e-10
SLC25A5	-0.234793	0.79	(0.63-0.99)	0.039
SLC39A5	-0.194242	0.82	(0.75-0.9)	1.2e-05
SLC3A1	-0.296873	0.74	(0.68-0.81)	3e-12
SLC5A12	-0.205739	0.81	(0.75-0.88)	9.1e-07
SLC6A13	-0.186133	0.83	(0.77-0.89)	1.2e-06
SLC9A3R1	-0.227318	0.8	(0.66-0.96)	0.02
SMIM24	-0.284244	0.75	(0.69-0.82)	1.2e-11
SMPDL3A	-0.250608	0.78	(0.68-0.9)	0.00047
SSR4	0.405653	1.5	(1.2-1.9)	0.00035
STOML2	-0.507939	0.6	(0.44-0.82)	0.0016
STUB1	-0.308601	0.73	(0.56-0.96)	0.022
SUCLG1	-0.398567	0.67	(0.47-0.95)	0.026
TCN2	-0.27246	0.76	(0.67-0.86)	1.9e-05
TM4SF5	-0.11854	0.89	(0.8-0.98)	0.022
TMBIM6	-0.673116	0.51	(0.38-0.69)	1.1e-05
TMEM147	0.419278	1.5	(1.1-2)	0.0037
TMEM176B	-0.106047	0.9	(0.82-0.99)	0.032
TMEM219	0.288985	1.3	(1-1.7)	0.031
TMEM37	-0.241792	0.79	(0.71-0.87)	2.5e-06
TMEM59	-1.06426	0.34	(0.24-0.49)	2.4e-09
TSPAN1	-0.162253	0.85	(0.78-0.92)	7.3e-05
TSPO	0.433279	1.5	(1.2-1.9)	0.00012
TXNDC17	0.461003	1.6	(1.2-2)	0.00033
UQCRFS1	-0.461193	0.63	(0.47-0.85)	0.0026
VDAC1	-0.446148	0.64	(0.48-0.86)	0.0028
ZNHIT1	0.423087	1.5	(1.2-1.9)	0.00013

## Sheet: Table S9
Table S9: Results of bootstrap approach
Gene	times
ACAA2	1000
ACADM	1000
ACAT1	1000
ACMSD	999
ACO2	1000
ACSM2B	961
ACY3	951
AGXT2	1000
AIG1	994
AKR7A2	1000
AKR7A3	1000
ALDH1A1	1000
ALDH2	841
AMN	1000
AOC1	989
AP2S1	966
APOM	990
APRT	965
AQP1	1000
ARL6IP4	1000
ATP5F1A	1000
ATP5F1B	997
ATP5MF	998
AZGP1	846
BBOX1	1000
BHMT	1000
C11orf54	1000
C4orf3	1000
CALM3	913
CDHR5	994
CES2	1000
CLDN10	1000
CLTRN	1000
CNDP2	1000
COPE	817
COX5B	952
CRYL1	1000
CTSA	989
CTSH	868
CUBN	1000
CYB5A	1000
DAB2	986
DBI	999
DCTN3	1000
DDC	1000
DPEP1	997
ECI2	1000
FAHD1	1000
FBP1	1000
FCGRT	1000
FOLR1	822
GABARAPL2	980
GADD45GIP1	928
GAPDH	983
GCHFR	938
GLYAT	1000
GRHPR	1000
GSDMD	891
HMGN3	998
HPN	990
HTATIP2	975
IMPA2	1000
ITM2B	1000
KHK	1000
LAMTOR2	1000
LAPTM4A	822
LGALS2	1000
METTL9	1000
MIOX	1000
MRPS12	992
MT.CO2	987
MT.ND2	888
MT.ND4	996
MYDGF	1000
MZT2A	928
NAPSA	1000
NAT8	1000
NDUFS8	952
OST4	987
PDZK1	1000
PEBP1	999
PEPD	1000
PFN1	1000
PGAM1	926
PGK1	1000
PGLS	1000
PGRMC1	989
PLIN3	987
PPIB	1000
PPIC	929
PRDX2	996
PRDX3	986
PSMB3	1000
PSMB6	886
PTGR1	998
PXMP2	997
RAB5IF	1000
RBX1	930
RNF5	1000
S100A13	907
SEPHS2	999
SH3YL1	1000
SLC17A3	999
SLC22A2	1000
SLC25A4	1000
SLC39A5	1000
SLC3A1	1000
SLC5A12	1000
SLC6A13	1000
SMIM24	1000
SMPDL3A	988
SSR4	995
STOML2	979
TCN2	1000
TMBIM6	1000
TMEM147	915
TMEM37	1000
TMEM59	1000
TSPAN1	1000
TSPO	1000
TXNDC17	996
UQCRFS1	957
VDAC1	935
ZNHIT1	1000

## Sheet: Table S10
Table S10: Results of Boruta algorithm
meanImp	medianImp	minImp	maxImp	normHits	decision
ACAA2	5.17091	5.20698	1.65901	8.05367	0.840841	Confirmed
ACADM	8.34521	8.38578	5.73941	10.6442	0.994995	Confirmed
ACAT1	3.95227	3.99699	1.16516	6.59692	0.591592	Confirmed
ACMSD	1.2517	1.316	-0.295326	3.4476	0.001001	Rejected
ACO2	7.50375	7.51484	5.01357	9.87711	0.980981	Confirmed
ACSM2B	1.83909	1.85352	-0.377241	3.19674	0.001001	Rejected
ACY3	2.19625	1.9925	0.207506	4.53718	0.001001	Rejected
AGXT2	1.90471	2.27716	-1.47689	3.34922	0	Rejected
AIG1	3.27266	3.36872	0.663178	5.47935	0.0540541	Rejected
AKR7A2	3.98871	4.03019	0.96789	6.68514	0.587588	Confirmed
AKR7A3	4.54279	4.53207	1.96964	7.12277	0.723724	Confirmed
ALDH1A1	1.85399	1.7806	0.700909	3.6891	0.001001	Rejected
ALDH2	0.977154	0.986422	-1.15872	2.23776	0	Rejected
AMN	2.45855	2.55699	0.39048	5.17536	0.003003	Rejected
AOC1	2.80156	2.85662	0.254683	5.20742	0.018018	Rejected
AP2S1	1.69602	1.56409	0.665352	3.42359	0.001001	Rejected
APOM	1.39511	1.2108	-0.308871	3.23327	0.001001	Rejected
APRT	2.75418	2.71125	0.96067	4.68972	0.012012	Rejected
AQP1	5.52714	5.57522	2.59709	8.40297	0.888889	Confirmed
ARL6IP4	8.74165	8.75074	5.34736	11.4035	0.992993	Confirmed
ATP5F1A	1.99864	1.95123	-0.0354427	3.34495	0.001001	Rejected
ATP5F1B	4.37612	4.40277	1.01607	6.97875	0.688689	Confirmed
ATP5MF	4.75461	4.78795	1.67431	7.01623	0.781782	Confirmed
AZGP1	1.35356	1.29628	-0.383345	2.62018	0	Rejected
BBOX1	5.05921	5.06202	2.37137	7.92467	0.837838	Confirmed
BHMT	1.69418	1.69577	0.169601	3.35702	0.001001	Rejected
C11orf54	5.08034	5.10841	1.91319	7.56149	0.826827	Confirmed
C4orf3	5.94698	5.96765	2.9283	8.40951	0.918919	Confirmed
CALM3	-0.171637	0.061996	-2.42023	0.668588	0	Rejected
CDHR5	4.57082	4.59387	1.29739	7.07297	0.721722	Confirmed
CES2	2.6523	2.68735	0.580675	4.22703	0	Rejected
CLDN10	4.77576	4.86566	1.38058	7.11697	0.774775	Confirmed
CLTRN	7.5368	7.54137	4.66192	10.0779	0.982983	Confirmed
CNDP2	1.05355	1.13942	-0.491752	2.582	0	Rejected
COPE	1.81234	1.88683	0.526575	3.02478	0	Rejected
COX5B	4.48068	4.48968	1.23929	7.21135	0.704705	Confirmed
CRYL1	6.51538	6.53562	3.53211	8.5978	0.957958	Confirmed
CTSA	0.388128	0.486833	-2.16498	2.615	0	Rejected
CTSH	1.59058	1.58166	0.394868	3.92409	0	Rejected
CUBN	8.27231	8.32473	5.34373	10.6478	0.98999	Confirmed
CYB5A	3.89488	3.92314	0.670767	7.01396	0.556557	Tentative
DAB2	0.33886	0.598148	-1.22165	1.85635	0	Rejected
DBI	4.08475	4.09447	-0.245035	6.56649	0.615616	Confirmed
DCTN3	6.89899	6.91247	4.289	9.34045	0.966967	Confirmed
DDC	1.88762	1.86714	0.892228	3.15211	0.001001	Rejected
DPEP1	1.77519	1.60623	0.23238	3.35646	0	Rejected
ECI2	1.80568	1.74348	-0.215739	3.01117	0	Rejected
FAHD1	2.23729	2.55311	0.606193	2.95788	0	Rejected
FBP1	1.7514	1.60385	-0.531119	3.62404	0	Rejected
FCGRT	4.43307	4.43019	1.53252	7.52516	0.6997	Confirmed
FOLR1	2.6923	2.58874	0.0574752	5.03934	0.004004	Rejected
GABARAPL2	2.47447	2.35494	0.105148	4.10356	0.001001	Rejected
GADD45GIP1	2.02492	2.20994	0.251739	3.47087	0	Rejected
GAPDH	2.98178	3.08821	0.38418	4.80252	0.023023	Rejected
GCHFR	1.42391	1.36003	0.0612312	3.524	0.001001	Rejected
GLYAT	5.41244	5.45217	2.2782	7.45713	0.876877	Confirmed
GRHPR	2.89804	2.93858	-0.0642183	5.30748	0.023023	Rejected
GSDMD	2.99641	3.04755	0.782827	4.71828	0.02002	Rejected
HMGN3	6.64395	6.65859	3.34046	9.47788	0.95996	Confirmed
HPN	2.51453	2.51347	-0.275813	4.82155	0.00700701	Rejected
HTATIP2	2.24602	2.21859	1.22168	3.75804	0.001001	Rejected
IMPA2	5.77332	5.79971	3.15051	8.68571	0.915916	Confirmed
ITM2B	5.3835	5.40662	2.24613	8.23445	0.872873	Confirmed
KHK	1.89053	2.11508	-0.128306	2.96206	0	Rejected
LAMTOR2	4.79671	4.83225	0.929587	6.9872	0.78979	Confirmed
LAPTM4A	0.439608	0.670839	-2.52025	2.26975	0	Rejected
LGALS2	3.90343	3.9265	1.44447	6.12367	0.565566	Confirmed
METTL9	1.07474	1.13241	-1.21284	2.64666	0	Rejected
MIOX	4.14796	4.18994	0.209075	6.96129	0.638639	Confirmed
MRPS12	4.47561	4.51539	1.59827	6.95992	0.71972	Confirmed
MT.CO2	4.26675	4.25798	1.58829	7.04978	0.675676	Confirmed
MT.ND2	4.92511	4.98219	1.92262	7.34466	0.794795	Confirmed
MT.ND4	5.14461	5.14536	2.27218	7.59421	0.83984	Confirmed
MYDGF	5.30646	5.3625	2.28908	8.23479	0.857858	Confirmed
MZT2A	4.81494	4.81851	1.24794	7.36542	0.775776	Confirmed
NAPSA	2.50958	2.53194	1.35275	3.76596	0.002002	Rejected
NAT8	3.28085	3.29983	0.764795	5.9456	0.044044	Rejected
NDUFS8	2.22869	2.15926	0.468883	3.33098	0	Rejected
OST4	4.88637	4.9287	2.09233	7.66703	0.780781	Confirmed
PDZK1	4.96906	4.98105	2.34003	6.88182	0.820821	Confirmed
PEBP1	2.33072	2.20553	1.11055	3.78138	0.001001	Rejected
PEPD	3.99484	3.97252	1.32934	7.0617	0.580581	Confirmed
PFN1	3.89038	3.9602	0.745396	6.41197	0.556557	Tentative
PGAM1	2.38609	2.34215	0.778137	3.93647	0.002002	Rejected
PGK1	4.7379	4.73272	1.57707	7.26535	0.763764	Confirmed
PGLS	2.84806	3.00505	1.60273	4.47257	0.001001	Rejected
PGRMC1	1.78609	1.65799	0.303902	2.9791	0	Rejected
PLIN3	4.53658	4.58681	1.08715	7.18132	0.711712	Confirmed
PPIB	7.27774	7.30535	4.53222	9.72868	0.976977	Confirmed
PPIC	0.422437	0.576184	-2.55845	2.31559	0	Rejected
PRDX2	5.71769	5.7524	3.15091	8.53406	0.906907	Confirmed
PRDX3	4.30524	4.30924	1.44594	7.26876	0.672673	Confirmed
PSMB3	6.6453	6.64851	4.12162	8.78568	0.95996	Confirmed
PSMB6	4.01865	4.04907	1.2253	6.23584	0.586587	Confirmed
PTGR1	1.37153	1.32369	-0.166027	2.31537	0	Rejected
PXMP2	0.927059	0.869906	-0.378901	2.64971	0	Rejected
RAB5IF	6.84888	6.8606	3.85111	9.22414	0.962963	Confirmed
RBX1	1.61039	1.73946	-0.527764	2.59346	0	Rejected
RNF5	1.53325	1.74996	0.366167	2.11007	0	Rejected
S100A13	3.47784	3.47689	0.0916878	5.99694	0.193193	Rejected
SEPHS2	0.0809647	0.153606	-1.40669	2.69887	0	Rejected
SH3YL1	3.65016	3.67789	0.489766	6.20943	0.467467	Tentative
SLC17A3	1.13891	1.33273	-0.416495	2.30759	0	Rejected
SLC22A2	5.86457	5.88834	2.72011	8.10372	0.916917	Confirmed
SLC25A4	5.65765	5.63685	2.93557	8.05626	0.897898	Confirmed
SLC39A5	4.04167	4.09719	1.21877	6.54577	0.613614	Confirmed
SLC3A1	5.39584	5.46954	2.73114	7.41717	0.870871	Confirmed
SLC5A12	2.74504	2.74909	1.08501	4.65423	0.004004	Rejected
SLC6A13	3.69643	3.70522	0.947088	6.28965	0.499499	Tentative
SMIM24	3.39346	3.38487	1.16741	5.81444	0.0930931	Rejected
SMPDL3A	0.901271	1.12017	-0.583323	2.43955	0	Rejected
SSR4	5.4287	5.44902	2.25527	8.16197	0.865866	Confirmed
STOML2	2.49184	2.51813	1.39118	3.55725	0.001001	Rejected
TCN2	1.98256	2.24099	0.330047	3.11058	0	Rejected
TMBIM6	5.89882	5.95163	3.45492	8.8771	0.917918	Confirmed
TMEM147	1.99649	2.10311	-0.0330854	3.8242	0.001001	Rejected
TMEM37	3.35481	3.41582	1.0327	5.32134	0.0650651	Rejected
TMEM59	6.38089	6.42546	3.25365	9.16228	0.940941	Confirmed
TSPAN1	3.69082	3.70429	0.33612	6.98116	0.496496	Tentative
TSPO	1.62627	1.92764	-0.0117411	3.37651	0	Rejected
TXNDC17	6.37851	6.40216	3.37395	8.51246	0.942943	Confirmed
UQCRFS1	2.87818	2.973	0.997052	4.35855	0.001001	Rejected
VDAC1	1.08762	0.71301	-0.438316	2.67057	0	Rejected
ZNHIT1	4.10887	4.12176	1.2754	7.10572	0.628629	Confirmed

[truncated: 4 more sheets: Table S11, Table S12, Table S13, Table S14]
